# Supplementary material for: Knockdown of ATF3 suppresses the progression of ischemic stroke through inhibiting ferroptosis
Source: Front Mol Neurosci. 2023 Jan 18;15:1079338. doi: 10.3389/fnmol.2022.1079338 (PMC9890179; doi:10.3389/fnmol.2022.1079338)
Supplement: Supplementary file 1 [file Data_Sheet_1.ZIP]

Archive with 19 entries (14 files):
- Fig.1/
- Fig.1/Fig.1.jpg
- Fig.1/Fig.1A-TTC staining/
- Fig.1/Fig.1A-TTC staining/Fig.1A.jpg
- Fig.1/Fig.1B-HE staining/
- Fig.1/Fig.1B-HE staining/Fig.1B-Model.jpg
- Fig.1/Fig.1B-HE staining/Fig.1B-Sham.jpg
- Fig.1/Fig.1B-HE staining/~$HE▒¿╕μ.docx
- Fig.1/Fig.1C-IHC staining/
- Fig.1/Fig.1C-IHC staining/Fig.1C-Model.jpg
- Fig.1/Fig.1C-IHC staining/Fig.1C-Sham.jpg
- Fig.1/Fig.1D-TUNEL assay/
- Fig.1/Fig.1D-TUNEL assay/Fig.1D-Model-DAPI.tiff
- Fig.1/Fig.1D-TUNEL assay/Fig.1D-Model-Merge.tiff
- Fig.1/Fig.1D-TUNEL assay/Fig.1D-Model-Tunel.tiff
- Fig.1/Fig.1D-TUNEL assay/Fig.1D-Results.xlsx
- Fig.1/Fig.1D-TUNEL assay/Fig.1D-Sham-DAPI.tiff
- Fig.1/Fig.1D-TUNEL assay/Fig.1D-Sham-Merge.tiff
- Fig.1/Fig.1D-TUNEL assay/Fig.1D-Sham-Tunel.tiff
