# Supplementary material for: Knockdown of ATF3 suppresses the progression of ischemic stroke through inhibiting ferroptosis
Source: Front Mol Neurosci. 2023 Jan 18;15:1079338. doi: 10.3389/fnmol.2022.1079338 (PMC9890179; doi:10.3389/fnmol.2022.1079338)
Supplement: Supplementary file 1 [file Data_Sheet_1.ZIP › Fig.1/Fig.1D-TUNEL assay/Fig.1D-Results.xlsx]

## Sheet: Results
	Area	Dead	Live	All		Dead	Dead %		Sham	Model
1	14400	2.267	53.904	56.171		0.0403589	4.03589		4.03589	35.7586
2	14400	0.336	42.11	42.446		0.00791594	0.791594		0.791594	28.8469
3	14400	0.142	57.428	57.57		0.00246656	0.246656		0.246656	27.9239
4	14400	14.184	25.482	39.666		0.357586	35.7586
5	14400	10.324	25.465	35.789		0.288469	28.8469
6	14400	10.147	26.191	36.338		0.279239	27.9239
