# Supplementary material for: Knockdown of ATF3 suppresses the progression of ischemic stroke through inhibiting ferroptosis
Source: Front Mol Neurosci. 2023 Jan 18;15:1079338. doi: 10.3389/fnmol.2022.1079338 (PMC9890179; doi:10.3389/fnmol.2022.1079338)
Supplement: Supplementary file 2 [file Data_Sheet_2.ZIP]

Archive with 16 entries (11 files):
- Fig.2/
- Fig.2/Fig.2.jpg
- Fig.2/Fig.2A/
- Fig.2/Fig.2A/Fig.2A-DESeq.xlsx
- Fig.2/Fig.2A/Fig.2A-Volcano plot.pdf
- Fig.2/Fig.2B/
- Fig.2/Fig.2B/Fig.2B-DESeq.Down.xlsx
- Fig.2/Fig.2B/Fig.2B-DESeq.Up.xlsx
- Fig.2/Fig.2B/Fig.2B-heatmap.pdf
- Fig.2/Fig.2B/Fig.2B-heatmap.xlsx
- Fig.2/Fig.2C-D/
- Fig.2/Fig.2C-D/Fig.2C-GO-Column chart.pdf
- Fig.2/Fig.2C-D/Fig.2D-GO-Bubble chart.pdf
- Fig.2/Fig.2E-F/
- Fig.2/Fig.2E-F/Fig.2E-KEGG-Column chart.pdf
- Fig.2/Fig.2E-F/Fig.2F-KEGG-Bubble chart.pdf
