# Supplementary material for: Knockdown of ATF3 suppresses the progression of ischemic stroke through inhibiting ferroptosis
Source: Front Mol Neurosci. 2023 Jan 18;15:1079338. doi: 10.3389/fnmol.2022.1079338 (PMC9890179; doi:10.3389/fnmol.2022.1079338)
Supplement: Supplementary file 2 [file Data_Sheet_2.ZIP › Fig.2/Fig.2B/Fig.2B-DESeq.Down.xlsx]

## Sheet: Sheet1
id	baseMean	baseMean_C	baseMean_MCA	foldChange(MCA/C)(MCA/C)	log2FoldChange	pval	padj	Chromosome	Start Site	End Site	Direction	Length	Name	GO	KEGG	EC	eggNOG Class	eggNOG	Description	Entrez_geneID	UniProtAC
ENSRNOG00000047261	194.873	366.941	22.8052	0.0621495	-4.00811	1.62593e-20	2.96e-16	18	14756684	14964991	+	1747	AABR07031445.1	GO:0005515;GO:0008017;GO:0008017;GO:0005515;GO:0008017;GO:0008017;GO:0005515;GO:0005737;GO:0005815;GO:0005856;GO:0005874;GO:0005881;GO:0007049;GO:0008017;GO:0008017;GO:0031110;GO:0035371;GO:0051010;GO:0051225;GO:0051233;GO:0051301;GO:1904825;	-	-	Z	12QG6;KOG3000	-	-	-
ENSRNOG00000006096	85.4181	151.077	19.7594	0.130791	-2.93467	1.20837e-09	3.6664e-06	5	27986663	28177340	-	5352	Slc26a7	GO:0001696;GO:0001696;GO:0001696;GO:0001696;GO:0005253;GO:0005253;GO:0005254;GO:0005254;GO:0005254;GO:0005737;GO:0005737;GO:0005768;GO:0005768;GO:0005887;GO:0006820;GO:0006820;GO:0006820;GO:0006820;GO:0006820;GO:0006821;GO:0006821;GO:0006821;GO:0008271;GO:0008271;GO:0008271;GO:0008272;GO:0008272;GO:0008272;GO:0008272;GO:0008509;GO:0008509;GO:0015106;GO:0015106;GO:0015106;GO:0015108;GO:0015116;GO:…	K13962	-	P	KOG0236	solute carrier family 26 member 7 [Source:RGD Symbol;Acc:1310846]	297910	D3Z8P6
ENSRNOG00000002832	490.013	788.913	191.114	0.242249	-2.04543	2.06671e-09	4.70305e-06	X	74577131	74706214	-	3251	Slc16a2	GO:0005886;GO:0005887;GO:0005887;GO:0005887;GO:0006520;GO:0006590;GO:0015171;GO:0015349;GO:0015349;GO:0015349;GO:0016020;GO:0016021;GO:0016324;GO:0016324;GO:0022857;GO:0022857;GO:0042403;GO:0055085;GO:0055085;GO:0070327;GO:0070327;GO:0070327;GO:0070327;GO:0070460;GO:0089718;GO:0150104;GO:2000178;	K08231	-	P;G	0V6U3;1AS0H;0DH3J;0UG7E;191HE;09VVF;1CRTS;KOG2504;12P89	solute carrier family 16 member 2 [Source:RGD Symbol;Acc:628608]	259248	Q8K1P8
ENSRNOG00000049495	75.3846	132.339	18.4299	0.139262	-2.84412	1.55868e-08	2.36464e-05	7	143345201	143353925	-	2093	Krt71	GO:0005882;GO:0031069;GO:0031069;GO:0031069;GO:0045095;GO:0045095;GO:0045095;GO:0045095;GO:0045095;GO:0045109;GO:0045109;	K07605	-	Z	13KAE;0DN7K;0VDT9;1CZND;0A2Y1;0IQKP;195DE;1AZQV;0UKI9	keratin 71 [Source:RGD Symbol;Acc:1584538]	683613	D3ZXB7
ENSRNOG00000018086	181.797	296.12	67.4732	0.227857	-2.1338	2.63338e-08	3.42433e-05	1	224800252	224818482	+	2157	Slc22a8	GO:0005452;GO:0006811;GO:0015698;GO:0016020;GO:0016021;GO:0016021;GO:0016021;GO:0016323;GO:0016324;GO:0022857;GO:0022857;GO:0055085;GO:0055085;	K08205	-	I;P	1ASKF;18W64;0UH21;09Y5Y;1CPSX;KOG0255;12QRQ;0DF32;0V595	solute carrier family 22 member 8 [Source:RGD Symbol;Acc:632286]	83500	Q9R1U7
ENSRNOG00000027658	99.1744	167.399	30.95	0.184888	-2.43528	5.88195e-08	6.69255e-05	X	140299770	140303686	-	2186	Gpr101	GO:0004930;GO:0004930;GO:0004930;GO:0004930;GO:0005887;GO:0007165;GO:0007186;GO:0007186;GO:0007186;GO:0016020;GO:0016021;GO:0016021;GO:0016021;GO:0043235;GO:0043235;GO:0071880;	K08423	-	T	KOG3656;1D0SU;1B30G;12SU2;18Z6I;0VEV3;0UGDQ;0DRJM;0A3RW	G protein-coupled receptor 101 [Source:RGD Symbol;Acc:1564196]	317608	D4ABK4
ENSRNOG00000003109	136.332	223.4	49.2646	0.220522	-2.18101	8.95012e-08	9.58452e-05	10	103334052	103340922	-	2749	Btbd17	GO:0005515;	K24808	-	S	0V98G;0DJQQ;12QPX;09YAZ;KOG2075;1CUHP;191CF;0UNHM;1B1AB	BTB domain containing 17 [Source:RGD Symbol;Acc:1563331]	303660	D4A8L9
ENSRNOG00000011145	56.2326	98.6442	13.821	0.14011	-2.83537	2.0864e-07	0.000180871	4	85286372	85329362	-	3027	Crhr2	GO:0004888;GO:0004888;GO:0004930;GO:0004930;GO:0005886;GO:0007166;GO:0007166;GO:0007186;GO:0007186;GO:0016020;GO:0016020;GO:0016020;GO:0016021;GO:0016021;GO:0016021;GO:0004888;GO:0004888;GO:0004930;GO:0004930;GO:0004930;GO:0004930;GO:0005179;GO:0005783;GO:0005791;GO:0005794;GO:0005886;GO:0005886;GO:0005886;GO:0007015;GO:0007165;GO:0007166;GO:0007166;GO:0007186;GO:0007186;GO:0007186;GO:0007186;GO:…	K04579	-	T	12QXI;0V77P;0DHIN;09W9C;KOG4564;1CS8V;190D1;0UQYA;1B13Y	corticotropin releasing hormone receptor 2 [Source:RGD Symbol;Acc:70547]	64680	P47866
ENSRNOG00000007102	626.071	963.504	288.638	0.299572	-1.73903	2.35981e-07	0.000195274	3	146420346	146470293	-	3595	Acss1	GO:0000166;GO:0003987;GO:0003987;GO:0003987;GO:0003987;GO:0003987;GO:0003987;GO:0003987;GO:0005524;GO:0005739;GO:0005759;GO:0005759;GO:0005759;GO:0006085;GO:0006085;GO:0006085;GO:0016208;GO:0016208;GO:0016874;GO:0019413;GO:0019427;GO:0019427;GO:0019542;GO:0050218;GO:0050218;GO:0050218;GO:0050218;	K01895	EC:6.2.1.1	I	1CPRT;0UG6K;KOG1175;0V4QZ;09TRN;18SZ8;1B23Y;0DF20;12NC2	acyl-CoA synthetase short-chain family member 1 [Source:RGD Symbol;Acc:1306246]	296259	D3ZZN3
ENSRNOG00000002418	664.266	1017.02	311.515	0.306303	-1.70697	3.7131e-07	0.000270388	13	105039853	105141030	-	4317	Tgfb2	GO:0000902;GO:0000902;GO:0001540;GO:0001540;GO:0001654;GO:0001654;GO:0001666;GO:0001837;GO:0001837;GO:0001942;GO:0001942;GO:0003007;GO:0003007;GO:0005102;GO:0005102;GO:0005114;GO:0005114;GO:0005160;GO:0005160;GO:0005160;GO:0005160;GO:0005576;GO:0005576;GO:0005576;GO:0005615;GO:0005615;GO:0005615;GO:0005615;GO:0005615;GO:0006468;GO:0006468;GO:0007050;GO:0007050;GO:0007165;GO:0007179;GO:0007179;GO:…	K13376	-	T	KOG3900	transforming growth factor, beta 2 [Source:RGD Symbol;Acc:70491]	81809	Q07257
ENSRNOG00000012302	1023.45	1749.98	296.916	0.169669	-2.55921	4.34154e-07	0.000303373	2	181045703	181102918	-	4587	Gucy1a1	GO:0000166;GO:0004383;GO:0004383;GO:0004383;GO:0004383;GO:0004383;GO:0005525;GO:0005737;GO:0005829;GO:0006182;GO:0006182;GO:0006182;GO:0006182;GO:0008074;GO:0008217;GO:0009190;GO:0009190;GO:0010750;GO:0016829;GO:0016849;GO:0016849;GO:0020037;GO:0020037;GO:0035556;GO:0035556;GO:0060087;GO:0098925;GO:0098978;GO:0098982;	K12318	EC:4.6.1.2	F	1CRZY;12NXE;KOG4171;1AWMH;0UJCG;0DEMR;0A1DS;18ZD8;0V5S9	guanylate cyclase 1 soluble subunit alpha 1 [Source:RGD Symbol;Acc:68436]	497757	Q5U330
ENSRNOG00000017712	55.8584	96.3228	15.3941	0.159817	-2.6455	5.74738e-07	0.00034877	2	30125249	30127269	-	840	Cartpt	GO:0000186;GO:0000186;GO:0000186;GO:0000186;GO:0000186;GO:0001678;GO:0001678;GO:0001678;GO:0001696;GO:0005184;GO:0005184;GO:0005515;GO:0005576;GO:0005615;GO:0005615;GO:0005615;GO:0005615;GO:0005615;GO:0005615;GO:0005615;GO:0007186;GO:0007186;GO:0007186;GO:0007186;GO:0007186;GO:0007218;GO:0007268;GO:0008343;GO:0008343;GO:0008343;GO:0008343;GO:0008343;GO:0009267;GO:0009267;GO:0009267;GO:0009267;GO:…	-	-	W;T	0A8I8;0J0KJ;193DW;1D4AE;13UF6;0UW06;1B6FX;0DUZG;0VJEN	CART prepropeptide [Source:RGD Symbol;Acc:2272]	29131	P49192
ENSRNOG00000039759	139.746	223.654	55.8379	0.249662	-2.00195	7.95953e-07	0.00046743	X	10023489	10031167	-	1299	Gpr34	GO:0004930;GO:0004930;GO:0004930;GO:0007165;GO:0007186;GO:0007186;GO:0007186;GO:0007186;GO:0016020;GO:0016021;GO:0016021;GO:0016021;GO:0035589;GO:0045028;	K08383	-	T	18XF3;09W0W;12V1H;0UJCK;0DHA5;1CS01;1AUVU;0V6Z9;0IH53	G protein-coupled receptor 34 [Source:RGD Symbol;Acc:1563681]	554353	Q6XCE7
ENSRNOG00000013902	135.703	217.024	54.3825	0.250583	-1.99664	1.019e-06	0.000579715	2	149441598	149444548	-	1254	P2ry12	GO:0001609;GO:0001621;GO:0001621;GO:0004930;GO:0005886;GO:0006930;GO:0007186;GO:0007186;GO:0007188;GO:0007193;GO:0007596;GO:0016021;GO:0030168;GO:0031224;GO:0031253;GO:0043270;GO:0044298;GO:0045028;GO:0070527;GO:0071318;GO:0071407;GO:0150063;GO:1904139;	K04298	-	T;P	1CT99;09X78;0IFYD;0DIIP;1AZG8;0V85U;12QCX;18YWI;0UM35	purinergic receptor P2Y12 [Source:RGD Symbol;Acc:621681]	64803	Q9EPX4
ENSRNOG00000019474	170.948	269.921	71.9748	0.266651	-1.90697	1.47315e-06	0.000744964	9	17225122	17245093	+	1126	Rsph9	GO:0003341;GO:0005930;GO:0005930;GO:0031514;GO:0035082;GO:0035082;GO:0044458;GO:0060294;GO:0062177;GO:0097729;GO:1904158;GO:0001534;GO:0001534;GO:0003341;GO:0003341;GO:0003341;GO:0005737;GO:0005856;GO:0005930;GO:0005930;GO:0005930;GO:0005930;GO:0031514;GO:0031514;GO:0035082;GO:0035082;GO:0035082;GO:0035082;GO:0044458;GO:0060271;GO:0060271;GO:0060294;GO:0060294;GO:0060294;GO:0062177;GO:0062177;GO:…	K19757	-	Z;S	0IH9Y;09UCR;13MAV;0UH1N;1AY7G;0DFNE;1CQBY;0V5BZ	radial spoke head component 9 [Source:RGD Symbol;Acc:1310693]	316238	D4A5Y7
ENSRNOG00000052051	70.0118	119.344	20.6795	0.173277	-2.52885	1.69369e-06	0.000811412	8	70408528	70436028	-	5899	Slc24a1	GO:0005886;GO:0006816;GO:0006874;GO:0007601;GO:0008273;GO:0008273;GO:0016021;GO:0035725;GO:0055085;GO:0070588;GO:0071805;	K13749	-	-	-	solute carrier family 24 member 1 [Source:RGD Symbol;Acc:620080]	56814	Q9QZM6
ENSRNOG00000000699	210.804	327.365	94.2431	0.287884	-1.79644	2.02433e-06	0.000944945	12	48577905	48579196	+	1266	Selplg	-	-	-	U	1BBIZ;0WJ52;13G41;197GW;0V3WD;0B6EU;0ITN9;0E9IK;1DGDN	selectin P ligand [Source:RGD Symbol;Acc:1307971]	-	-
ENSRNOG00000036865	28.8247	51.9418	5.70755	0.109884	-3.18595	2.89479e-06	0.00125475	7	143461423	143473783	-	2964	Krt77	GO:0005856;GO:0005882;GO:0045095;GO:0045095;GO:0045095;	K07605	-	Z	190AC;1CVNE;13N8I;0DKTI;0UPV3;0VA8D;0IVT1;1AZI7;09ZB7	keratin 77 [Source:RGD Symbol;Acc:1302968]	406226	Q6IG01
ENSRNOG00000008334	399.07	601.668	196.472	0.326546	-1.61464	4.05023e-06	0.00160292	5	159540421	159583049	-	7187	Crocc	GO:0001917;GO:0003779;GO:0005198;GO:0005200;GO:0005813;GO:0005814;GO:0005814;GO:0005829;GO:0005886;GO:0007098;GO:0007098;GO:0008104;GO:0010457;GO:0010669;GO:0015629;GO:0019894;GO:0032053;GO:0033365;GO:0035253;GO:0035253;GO:0045494;GO:0045724;GO:0051656;GO:0097729;GO:0120219;GO:1903566;GO:0007098;GO:0035253;	K16469	-	Z;S	0V8DF;18TRH;12QI5;1B2VX;0IFAN;0DMD8;0UPA7;1CXRV;09XBI	ciliary rootlet coiled-coil, rootletin [Source:RGD Symbol;Acc:1305364]	313663	D4AD05
ENSRNOG00000000281	851.432	1246.58	456.284	0.366029	-1.44997	8.00403e-06	0.00285712	11	87058616	87075785	+	2338	Prodh1	GO:0004657;GO:0005739;GO:0006562;GO:0004657;GO:0006562;	K00318	EC:1.5.5.2	E	0DF0Q;18SNH;KOG0186;1B1HY;0UG4V;09TQE;1CPQH;0V4PN;12S69	proline dehydrogenase 1 [Source:RGD Symbol;Acc:1590932]	680409	-
ENSRNOG00000007477	45.4082	77.0107	13.8057	0.17927	-2.47979	1.31384e-05	0.00434882	3	172856733	172880450	+	1908	Edn3	GO:0005576;GO:0005576;GO:0005576;GO:0019229;GO:0019229;GO:0042310;	K05227	-	W;T	0IXXK;1B4X9;0UUDD;0VHJ2;0A6R7;13SBF;1D32N;193BF;0DT77	endothelin 3 [Source:RGD Symbol;Acc:2534]	366270	P13207
ENSRNOG00000022116	835.024	1230.05	439.999	0.357709	-1.48314	1.75517e-05	0.00560577	15	37400889	37410848	-	1803	Gjb6	GO:0003674;GO:0005243;GO:0005243;GO:0005829;GO:0005884;GO:0005886;GO:0005921;GO:0005921;GO:0005922;GO:0005922;GO:0005922;GO:0006915;GO:0007154;GO:0007154;GO:0007267;GO:0007568;GO:0007605;GO:0008017;GO:0008285;GO:0010644;GO:0016020;GO:0016021;GO:0016264;GO:0016324;GO:0030054;GO:0032496;GO:0042471;GO:0048487;GO:0048839;GO:0051015;GO:0051602;GO:0055085;GO:0071333;GO:1903763;GO:1990349;GO:0003674;GO:…	K07625	-	T	0UMBQ;12R0F;1CUES;0DJMX;0IFM8;09Y6S;1AYZM;0V7CT;18THC	gap junction protein, beta 6 [Source:RGD Symbol;Acc:621830]	84403	Q9R140
ENSRNOG00000003840	580.001	872.304	287.697	0.329813	-1.60028	1.98758e-05	0.00623862	14	66831848	67170361	-	7665	Slit2	GO:0001657;GO:0001933;GO:0002042;GO:0002689;GO:0005095;GO:0005509;GO:0005515;GO:0005615;GO:0005737;GO:0007411;GO:0008045;GO:0008201;GO:0010593;GO:0010596;GO:0014912;GO:0021836;GO:0021972;GO:0030308;GO:0030336;GO:0030837;GO:0031290;GO:0032870;GO:0035385;GO:0042802;GO:0042803;GO:0043065;GO:0043116;GO:0043237;GO:0043394;GO:0048495;GO:0048754;GO:0048846;GO:0050919;GO:0050929;GO:0051058;GO:0051414;GO:…	K06839	-	T	1AW0U;18WXT;KOG4237;0VBMR;0A0RC;1CX9Y;0DNCR;12U4V;0UTKX	slit guidance ligand 2 [Source:RGD Symbol;Acc:69310]	360272	F1MA79
ENSRNOG00000049580	33.6124	59.4129	7.81184	0.131484	-2.92704	2.65627e-05	0.00767579	20	45813169	45815940	-	2237	Gpr6	GO:0004930;GO:0007186;GO:0007204;GO:0016021;GO:0038036;	K04313	-	T	KOG3656;09XND;1CT9U;1B57H;0V8K3;0UUIU;19100;0DJ04;12TYS	G protein-coupled receptor 6 [Source:RGD Symbol;Acc:70939]	83683	P51651
ENSRNOG00000019184	62.1515	100.335	23.9683	0.238884	-2.06562	5.09487e-05	0.0127058	2	61888950	61949926	-	2043	Npr3	GO:0001501;GO:0001501;GO:0001501;GO:0002158;GO:0002158;GO:0002158;GO:0005887;GO:0007193;GO:0007194;GO:0007200;GO:0008217;GO:0008217;GO:0008217;GO:0008528;GO:0016020;GO:0016020;GO:0016021;GO:0016021;GO:0016021;GO:0016941;GO:0016941;GO:0016941;GO:0016941;GO:0017046;GO:0017046;GO:0017046;GO:0030157;GO:0031404;GO:0031404;GO:0032991;GO:0032991;GO:0033688;GO:0033688;GO:0033688;GO:0035810;GO:0035810;GO:…	K12325	-	T	1CT5K;0UPKM;13JUB;0A0ZH;18ZMW;KOG1023;0DNKV;0VBVX;1B1ZK	natriuretic peptide receptor 3 [Source:RGD Symbol;Acc:3196]	25339	P41740
ENSRNOG00000001915	29.2784	51.4766	7.08013	0.137541	-2.86207	5.32223e-05	0.0130934	11	17538063	17560296	+	2618	Chodl	GO:0005737;GO:0005737;GO:0005737;GO:0005813;GO:0005829;GO:0010975;GO:0016020;GO:0016021;GO:0048471;GO:0048471;GO:0050772;GO:0005737;GO:0005737;GO:0010975;GO:0016020;GO:0016021;GO:0048471;GO:0050772;	K10078	-	T;V	1AX7Q;13M0K;09UCB;0DFMY;KOG4297;1CQBI;0UMRI;19186;0V5BG	chondrolectin [Source:RGD Symbol;Acc:1309885]	288289	D3ZI86
ENSRNOG00000005996	51.2443	83.6818	18.8068	0.224742	-2.15366	6.11619e-05	0.0146826	3	15411939	15433252	-	1179	Lhx6	GO:0000977;GO:0000981;GO:0000981;GO:0000981;GO:0003677;GO:0003677;GO:0003677;GO:0005634;GO:0005634;GO:0005634;GO:0005634;GO:0006355;GO:0006355;GO:0006357;GO:0021799;GO:0021800;GO:0021853;GO:0021877;GO:0021884;GO:0021884;GO:0021895;GO:0030182;GO:0046872;GO:0048469;GO:1990837;GO:1990837;	K09375	-	K	0V94S;1B20S;0UNCI;1CUDG;18W0V;0DJKQ;09Y79;13IEI;KOG0490	LIM homeobox 6 [Source:RGD Symbol;Acc:1306174]	311901	-
ENSRNOG00000048004	145.124	217.665	72.5834	0.333464	-1.5844	6.12951e-05	0.0146826	6	27631364	27643076	-	2662	Garem2	-	-	-	S	1CU2B;0II0U;1B4T7;0VC44;0UM53;0DR6J;0A18E;18YFM;12VKE	GRB2 associated regulator of MAPK1 subtype 2 [Source:RGD Symbol;Acc:1597138]	362801	M0RB26
ENSRNOG00000000700	215.802	318.996	112.607	0.353004	-1.50225	6.82847e-05	0.0157357	12	48598647	48605704	+	2167	Tmem119	GO:0001503;GO:0001503;GO:0001649;GO:0001649;GO:0001934;GO:0001934;GO:0001958;GO:0001958;GO:0003674;GO:0005575;GO:0005783;GO:0005783;GO:0005886;GO:0005886;GO:0005886;GO:0005886;GO:0007283;GO:0007283;GO:0008150;GO:0010628;GO:0010628;GO:0010832;GO:0010832;GO:0016020;GO:0016021;GO:0030501;GO:0030501;GO:0030501;GO:0030501;GO:0033690;GO:0033690;GO:0033690;GO:0033690;GO:0045669;GO:0045669;GO:0045669;GO:…	-	-	S	0DQFW;0UTQ2;13ITP;1ASXG;1911X;0IVJ5;0A2TP;0VDPC;1CZHZ	transmembrane protein 119 [Source:RGD Symbol;Acc:1307573]	304581	B2RYL3
ENSRNOG00000003134	1296.6	1825.09	768.103	0.420856	-1.2486	7.09376e-05	0.0161427	14	20479323	20920286	-	4620	Slc4a4	GO:0005452;GO:0005452;GO:0005886;GO:0006811;GO:0006814;GO:0006820;GO:0006820;GO:0008509;GO:0008509;GO:0008510;GO:0009986;GO:0015293;GO:0015698;GO:0015701;GO:0016020;GO:0016020;GO:0016020;GO:0016020;GO:0016021;GO:0016021;GO:0016021;GO:0016323;GO:0035725;GO:0036376;GO:0042391;GO:0042802;GO:0045821;GO:0051453;GO:0055085;GO:0098656;GO:0005452;GO:0006820;GO:0008509;GO:0016020;GO:0016021;	K13575	-	P	KOG1172;09VZ2;18U3P;0UHJM;0DHY5;0V6NE;12Q16;1AT6F;1CUNV	solute carrier family 4 member 4 [Source:RGD Symbol;Acc:68936]	84484	Q9JI66
ENSRNOG00000004730	694.139	993.26	395.018	0.397698	-1.33025	7.42264e-05	0.0166826	3	107559997	107760589	-	3113	Meis2	GO:0003677;GO:0006355;GO:0000978;GO:0000978;GO:0000978;GO:0000981;GO:0001228;GO:0001228;GO:0001228;GO:0001228;GO:0001654;GO:0001654;GO:0001654;GO:0003674;GO:0003677;GO:0003677;GO:0003677;GO:0003677;GO:0003677;GO:0005575;GO:0005634;GO:0005634;GO:0005634;GO:0006355;GO:0006355;GO:0006357;GO:0007420;GO:0008134;GO:0008134;GO:0008284;GO:0008542;GO:0008542;GO:0009612;GO:0009880;GO:0009887;GO:0031016;GO:…	K16670	-	K	12QXG;KOG0773;0UJ0K;1CSCS;09WD2;0DHNB;0V7BH	Meis homeobox 2 [Source:RGD Symbol;Acc:1305198]	311311	D4A2T5
ENSRNOG00000017510	1889.34	2666.15	1112.53	0.41728	-1.26091	8.46385e-05	0.0185644	1	140845465	140860894	-	2196	Mfge8	GO:0007155;GO:0001786;GO:0005178;GO:0005615;GO:0006910;GO:0006911;GO:0007155;GO:0008429;GO:0009897;GO:0019897;GO:0043277;GO:0050766;	K17253	-	W;T	1CUAV;0DH22;0IFBC;0UTE6;18S0X;0V92H;1ARJ3;13JKY;09URB	milk fat globule-EGF factor 8 protein [Source:RGD Symbol;Acc:3083]	25277	P70490
ENSRNOG00000009740	962.12	1491.99	432.249	0.289712	-1.78731	9.12761e-05	0.0197819	4	175729726	175776808	+	2762	Slco1c1	GO:0005515;GO:0005886;GO:0005886;GO:0006811;GO:0008514;GO:0008514;GO:0015349;GO:0015349;GO:0015349;GO:0015711;GO:0015711;GO:0016020;GO:0016020;GO:0016020;GO:0016021;GO:0016323;GO:0016323;GO:0022857;GO:0022857;GO:0055085;GO:0055085;GO:0055085;GO:0070327;GO:2000611;	K08747	-	Q;P	192AR;0DI86;KOG3626;09WXI;0UUA9;13HRA;1B4AU;0V7VT;1CSYI	solute carrier organic anion transporter family, member 1c1 [Source:RGD Symbol;Acc:628660]	84511	Q9EPZ7
ENSRNOG00000007600	1364.99	1924.32	805.657	0.41867	-1.25611	0.000133216	0.0272493	X	136792643	136807885	-	4407	Igsf1	GO:0006355;GO:0016020;GO:0032926;GO:0034711;GO:0038102;	-	-	T	1AU4T;1D1DA;18V5S;09XDV;0DRNW;0IIFF;0UIM6;0VFGT;12UDV	immunoglobulin superfamily, member 1 [Source:RGD Symbol;Acc:631402]	302822	Q925N6
ENSRNOG00000022598	350.475	516.325	184.626	0.357576	-1.48368	0.000141747	0.028097	9	15655735	15700312	-	4191	Trerf1	GO:0001650;GO:0003713;GO:0005634;GO:0005654;GO:0005829;GO:0008134;GO:0030374;GO:0033142;GO:0045893;GO:0045944;GO:0050847;GO:0071393;GO:0000118;GO:0003713;GO:0003714;GO:0005634;GO:0005634;GO:0005667;GO:0006357;GO:0008134;GO:0016575;GO:0030374;GO:0033142;GO:0045892;GO:0045893;GO:0045944;GO:0050847;GO:0071393;	-	-	K	1CRKM;13KUZ;0V6KZ;09VMU;0UIUE;KOG4167;0DGWA	transcriptional regulating factor 1 [Source:RGD Symbol;Acc:1307167]	316219	D3ZYN9
ENSRNOG00000029510	1272.21	1770.67	773.749	0.436981	-1.19436	0.000171677	0.0319832	8	117836701	117856689	+	6727	Plxnb1	GO:0002116;GO:0002116;GO:0002116;GO:0005515;GO:0005886;GO:0005887;GO:0005887;GO:0005887;GO:0007162;GO:0007162;GO:0007162;GO:0007165;GO:0007165;GO:0008360;GO:0008360;GO:0008360;GO:0008360;GO:0014068;GO:0014068;GO:0016020;GO:0017154;GO:0017154;GO:0017154;GO:0017154;GO:0017154;GO:0017154;GO:0030334;GO:0032794;GO:0032794;GO:0033689;GO:0033689;GO:0043087;GO:0043547;GO:0043547;GO:0043931;GO:0043931;GO:…	K06821	-	T	1CRZ7;1AZY2;12RMW;18S3F;09UD0;0UJBM;0V5C8;0DFNS;KOG3610	plexin B1 [Source:RGD Symbol;Acc:1310564]	316009	-
ENSRNOG00000047867	303.664	434.247	173.082	0.39858	-1.32706	0.000173106	0.0319832	8	117231769	117237229	-	2560	Klhdc8b	GO:0005515;GO:0005737;GO:0005829;GO:0030496;GO:0045171;GO:0098813;GO:0110070;GO:0140014;GO:1902410;	-	-	S;J	0UGXM;12SUR;KOG1072;0V4JT;09TKT;0DEXD;1ATSI;18XIP;1CPM1	kelch domain containing 8B [Source:RGD Symbol;Acc:1359445]	306589	Q5XIA9
ENSRNOG00000024905	283.295	409.373	157.216	0.38404	-1.38067	0.000173166	0.0319832	6	27425235	27460038	-	2457	Drc1	GO:0005829;GO:0005858;GO:0007368;GO:0007507;GO:0060285;GO:0070286;GO:0070286;	K19754	-	Z;S	09XUZ;0IEKG;1CW0D;0DM59;18TQ5;12R8S;0V8SM;1AZZ7;0UQ8T	dynein regulatory complex subunit 1 [Source:RGD Symbol;Acc:1359318]	362712	Q5XI65
ENSRNOG00000014739	64.9688	101.048	28.8892	0.285895	-1.80644	0.000178341	0.0321455	3	161018511	161024209	+	731	Wfdc2	GO:0005576;GO:0030414;GO:0005576;GO:0030414;	K23636	-	W	0A938;1B6D1;0VJUS;0J36N;13XT5;1D4Q5;1941D;0DVDJ;0UW64	WAP four-disulfide core domain 2 [Source:RGD Symbol;Acc:628757]	286888	Q8CHN3
ENSRNOG00000047493	635.376	885.813	384.94	0.434561	-1.20237	0.000183725	0.0327913	4	175969549	176026163	-	3752	Slco1a4	GO:0005515;GO:0006820;GO:0008514;GO:0016020;GO:0016020;GO:0022857;GO:0055085;GO:0005515;GO:0016020;GO:0022857;GO:0055085;	K03460	-	Q	KOG3626	solute carrier organic anion transporter family, member 1a4 [Source:RGD Symbol;Acc:621389]	170698	O35913
ENSRNOG00000001036	289.058	417.893	160.224	0.383409	-1.38305	0.000187651	0.0331668	12	12665194	12712742	-	3914	Rsph10b	-	-	-	S;E	1AVHY;18XB3;1CZ93;0DQ7S;0A1QR;12TZ4;0VCK9;KOG0231;0UINH	radial spoke head 10 homolog B [Source:RGD Symbol;Acc:1311893]	288478	Q66HB5
ENSRNOG00000048847	303.951	460.651	147.251	0.319658	-1.6454	0.000192207	0.0333251	16	39827749	39938513	+	3898	Wdr17	GO:0005515;	K24740	-	B	1ASFF;0UGR8;1CQ51;09U5S;0DFF9;KOG0273;0V54R;18TBC;12SDZ	WD repeat domain 17 [Source:RGD Symbol;Acc:1590843]	364653	-
ENSRNOG00000026941	1282.48	1821.14	743.825	0.40844	-1.2918	0.000199381	0.0342427	4	83967696	83972540	-	4845	Tril	GO:0001530;GO:0002718;GO:0005515;GO:0034142;GO:0046696;	-	-	T;W;V	0VDRY;KOG0619;0A2WR;0UQVX;0DI64;137ZK;1AZD0;1CSWG;18ZH3	TLR4 interactor with leucine-rich repeats [Source:RGD Symbol;Acc:1310827]	362364	Q496Z2
ENSRNOG00000012181	879.073	1227.28	530.861	0.432549	-1.20906	0.000209803	0.0350786	16	22537056	22561496	-	3671	Lpl	GO:0004465;GO:0004465;GO:0004806;GO:0004806;GO:0005102;GO:0005509;GO:0005515;GO:0005615;GO:0006629;GO:0006631;GO:0006633;GO:0008201;GO:0008970;GO:0010886;GO:0010890;GO:0019433;GO:0032722;GO:0034185;GO:0034371;GO:0034372;GO:0042632;GO:0042803;GO:0043395;GO:0045600;GO:0052689;GO:0055096;GO:0070328;GO:0071813;	-	-	I;G	0V43M;18SPR;0IJUA;09YV0;0URVT;12SVP;1AUDV;1CTTB;0DK9W	lipoprotein lipase [Source:RGD Symbol;Acc:3017]	-	-
ENSRNOG00000010597	104.76	181.072	28.4474	0.157106	-2.67019	0.000212905	0.0350786	9	5294381	5330815	-	4999	Slc5a7	GO:0001701;GO:0005307;GO:0005886;GO:0005886;GO:0007271;GO:0007274;GO:0008292;GO:0008292;GO:0015220;GO:0015220;GO:0015871;GO:0016020;GO:0016020;GO:0016020;GO:0016021;GO:0016021;GO:0022857;GO:0022857;GO:0031594;GO:0033265;GO:0043025;GO:0055085;GO:0055085;GO:0016020;GO:0016020;GO:0016020;GO:0016021;GO:0022857;GO:0022857;GO:0055085;GO:0055085;	K14387	-	P	1AZ7N;1CUXJ;0DK3T;12QNJ;KOG3761;0UJ7I;09XPD;0V8KZ;191NK	solute carrier family 5 member 7 [Source:RGD Symbol;Acc:69270]	85426	Q9JMD7
ENSRNOG00000042446	90.2179	160.242	20.1935	0.126018	-2.9883	0.000219238	0.0350786	3	110491226	110492398	-	1173	Ankrd63	GO:0005515;	-	-	S;E	KOG0504;0UR22;1D1PZ;0DS73;18TTC;0VFUN;1AZY1;0A4ZF;13TQP	ankyrin repeat domain 63 [Source:RGD Symbol;Acc:1595953]	691770	D3ZKY6
ENSRNOG00000009967	450.26	796.637	103.883	0.130402	-2.93896	0.000219663	0.0350786	6	27328406	27424864	+	7163	Otof	GO:0005509;GO:0016021;GO:0016079;GO:0005509;GO:0016021;GO:0016079;	K19949	-	M;U	09TCK;12QQ5;18VMX;KOG1326;0DI4C;1CSUS;0V4BR;0UINT;1AUK9	otoferlin [Source:RGD Symbol;Acc:620646]	84573	A0A0G2K867
ENSRNOG00000020416	453.725	638.433	269.018	0.421372	-1.24683	0.000222684	0.0352351	7	11335478	11353713	-	2675	Zfr2	GO:0003676;GO:0003676;GO:0003725;GO:0003727;GO:0005634;GO:0008270;GO:0008270;	K13203	-	S;A;C	12TUD;1CVUP;1AZS3;09VKJ;0V6JR;KOG3792;18Y9U;0DKZW;0UGMF	zinc finger RNA binding protein 2 [Source:RGD Symbol;Acc:1304737]	314639	-
ENSRNOG00000028908	79.5392	128.857	30.2213	0.234534	-2.09213	0.000252385	0.0367574	3	161041727	161050557	-	2772	Eppin	GO:0001669;GO:0004867;GO:0005576;GO:0005737;GO:0030414;	K23622	-	O;W	13TKX;KOG4295;0VJ1R;0DU64;1D3FD;0A7YJ;0UV9P;1B661;193QA	epididymal peptidase inhibitor [Source:RGD Symbol;Acc:1597722]	685161	D4A2Z2
ENSRNOG00000007374	246.518	371.9	121.137	0.325725	-1.61827	0.000256737	0.0370679	4	33638709	33646819	+	1178	Tac1	GO:0005576;GO:0006954;GO:0007204;GO:0007217;GO:0019233;GO:0030424;GO:0043025;GO:0048265;GO:1990090;GO:0007217;GO:0007217;	K05239	-	W	0UUXW;192MT;13QPC;1D399;0IWZZ;1B5HU;0A6Z0;0VHT5;0DTX5	tachykinin, precursor 1 [Source:RGD Symbol;Acc:3807]	24806	P06767
ENSRNOG00000029756	53.7219	85.4228	22.0211	0.25779	-1.95573	0.000261029	0.0371253	2	149430854	149432106	-	1253	P2ry13	GO:0004930;GO:0005783;GO:0007186;GO:0007194;GO:0016021;GO:0045028;GO:0071407;	K08388	-	T	1CT99;09X78;1AWBY;0IFYD;18TZF;0DIIP;0V85U;12QCX;0UKVV	purinergic receptor P2Y13 [Source:RGD Symbol;Acc:1302941]	310444	Q6GUG4
ENSRNOG00000050996	489.431	712.594	266.268	0.373661	-1.4202	0.000273665	0.0380311	15	58016238	58019442	+	3205	Kctd4	GO:0005515;GO:0051260;GO:0051260;	-	-	S;G	0V9WV;1CV87;09YZ8;0DKE6;KOG2723;12SWP	potassium channel tetramerization domain containing 4 [Source:RGD Symbol;Acc:1594637]	691835	D3ZXL9
ENSRNOG00000003244	31.0057	51.3894	10.6219	0.206695	-2.27443	0.000286576	0.0392264	10	35737664	35739625	-	506	Ltc4s	GO:0006691;GO:0008047;GO:0016021;	K00807	EC:4.4.1.20	M;I	13S22;0A7S9;0IX5F;0UVBZ;0VIKT;0DUFA;1D3ER;1B5SS;193FD	leukotriene C4 synthase [Source:RGD Symbol;Acc:620677]	114097	Q925U2
ENSRNOG00000010158	98.5669	147.757	49.3767	0.334175	-1.58132	0.00029512	0.0397975	1	123015746	123019522	+	3777	Magel2	GO:0004842;GO:0005634;GO:0005737;GO:0005768;GO:0030904;GO:0034314;GO:0042147;GO:0042752;GO:0045892;GO:0051127;GO:0070534;	K23950	-	S;K	1B46G;0DSVQ;141PH;1D2B5;KOG4562;18ZZH;0A5M9;0UQX9;0VDYT	MAGE family member L2 [Source:RGD Symbol;Acc:1583615]	679875	D3ZTL5
ENSRNOG00000033261	5125.68	7050.75	3200.61	0.453938	-1.13943	0.000314615	0.0410083	15	18399515	18415965	+	3085	Fam107a	GO:0001558;GO:0001725;GO:0005634;GO:0005737;GO:0005925;GO:0015629;GO:0016607;GO:0030335;GO:0031398;GO:0031647;GO:0032587;GO:0032956;GO:0051895;GO:0070507;GO:2000134;	-	-	-	-	family with sequence similarity 107, member A [Source:RGD Symbol;Acc:1306327]	361018	Q566E1
ENSRNOG00000021670	78.9928	120.002	37.9831	0.316519	-1.65963	0.00032913	0.0424952	2	142747501	142885604	-	9810	Frem2	GO:0001654;GO:0001654;GO:0001654;GO:0001822;GO:0001822;GO:0002009;GO:0002009;GO:0005604;GO:0005604;GO:0007154;GO:0007154;GO:0007155;GO:0007155;GO:0007507;GO:0007507;GO:0016020;GO:0016021;GO:0016021;GO:0016021;GO:0042733;GO:0042733;GO:0048839;GO:0048839;	K23380	-	O;W;T;P	KOG1306;0V3A5;KOG2090;1BB3X;1979G;0E8I9;1DFGD;KOG3597;0B4VC;0WHE8;13DQN	FRAS1 related extracellular matrix 2 [Source:RGD Symbol;Acc:1566012]	310418	F1T1U1
ENSRNOG00000037957	673.832	989.119	358.546	0.36249	-1.46399	0.000334814	0.0429245	11	87366621	87380704	+	2337	Aifm3	GO:0005739;GO:0005743;GO:0005783;GO:0005829;GO:0016491;GO:0050660;GO:0051537;GO:0055114;GO:0097194;GO:0005743;GO:0005783;GO:0016491;GO:0016491;GO:0055114;GO:0097194;	K22747	-	Q;C;P	18Y27;KOG1336;09UFR;0DFRE;1AYZ0;12NZZ;1CQF0;0UTGA;0V5F4	apoptosis inducing factor, mitochondria associated 3 [Source:RGD Symbol;Acc:1306028]	303786	D3ZF03
ENSRNOG00000014870	144.545	211.605	77.4855	0.36618	-1.44937	0.000339651	0.0432402	10	58810058	58834538	-	3475	Slc13a5	GO:0005654;GO:0005829;GO:0005886;GO:0006811;GO:0006814;GO:0006842;GO:0015137;GO:0015137;GO:0015141;GO:0015142;GO:0015744;GO:0015746;GO:0015746;GO:0016020;GO:0016020;GO:0016020;GO:0016021;GO:0022857;GO:0022857;GO:0035674;GO:0055085;GO:0055085;GO:0071422;	K14445	-	P	0V512;1B2G3;18TMY;12Q3H;0UGKU;1CQ1N;0DFBW;09U24;KOG1281	solute carrier family 13 member 5 [Source:RGD Symbol;Acc:631374]	266998	Q8CJ44
ENSRNOG00000008644	18.7094	32.934	4.48489	0.136178	-2.87643	0.000347718	0.0435645	6	77418096	77421286	-	2297	Nkx2-1	GO:0000122;GO:0000122;GO:0000976;GO:0000976;GO:0000977;GO:0000977;GO:0000978;GO:0000981;GO:0000981;GO:0000981;GO:0001161;GO:0001161;GO:0001764;GO:0003677;GO:0003677;GO:0003677;GO:0003677;GO:0003700;GO:0003700;GO:0005634;GO:0005634;GO:0005634;GO:0005667;GO:0006355;GO:0006355;GO:0006355;GO:0006357;GO:0006644;GO:0007389;GO:0007411;GO:0007420;GO:0007420;GO:0007492;GO:0007626;GO:0008134;GO:0009725;GO:…	K09342	-	K	13KS2;0DPDA;1ART5;KOG0842;18UZK;1CYB6;0VCKT;0UFZ7;0A1R4	NK2 homeobox 1 [Source:RGD Symbol;Acc:3866]	25628	G3V740
ENSRNOG00000000368	927.391	1283.41	571.376	0.445203	-1.16746	0.000353482	0.0435645	20	53789760	54517709	-	4938	Grik2	GO:0001662;GO:0004970;GO:0004970;GO:0005216;GO:0006811;GO:0006874;GO:0007268;GO:0014069;GO:0015276;GO:0015277;GO:0016020;GO:0016020;GO:0019228;GO:0032983;GO:0035249;GO:0038023;GO:0042391;GO:0042734;GO:0043025;GO:0043524;GO:0045202;GO:0045211;GO:0048169;GO:0048172;GO:0051967;GO:0060079;GO:0060080;GO:0098686;GO:0098978;GO:0099507;GO:0120169;GO:1904315;GO:0004970;GO:0004970;GO:0005216;GO:0005216;GO:…	K05202	-	T;P	12SMD;KOG1054;1CY3H;0UNY0;09UD2;0DP5H;194JN;1AYFT;0V5CD	glutamate ionotropic receptor kainate type subunit 2 [Source:RGD Symbol;Acc:2733]	54257	P42260
ENSRNOG00000028187	51.0255	79.7649	22.2861	0.279397	-1.83961	0.00035685	0.0436004	3	59981959	59984489	+	1484	Sp9	GO:0030326;GO:1990837;	K09199	-	K	KOG1721	Sp9 transcription factor [Source:RGD Symbol;Acc:1559457]	366078	D3ZZ24
ENSRNOG00000040201	155.123	224.991	85.2554	0.378928	-1.4	0.000385286	0.0461456	2	19781408	19808937	-	1132	Atp6ap1l	GO:0016020;GO:0016021;GO:0030641;GO:0033180;GO:0033180;GO:0033181;GO:1902600;GO:1902600;	-	-	C	0DGSE;0V6H0;09VHR;1B532;193WS;1CRGG;13J2T;KOG3868;0UINA	ATPase H+ transporting accessory protein 1 like [Source:RGD Symbol;Acc:1564936]	361875	D3ZA00
ENSRNOG00000026466	461.398	641.861	280.935	0.437688	-1.19203	0.000389399	0.0462199	20	25990304	26163656	+	7675	Lrrtm3	GO:0005515;GO:0051965;GO:0098978;GO:0098978;GO:0099054;GO:0099061;GO:1902004;GO:1902004;GO:0005515;GO:0016020;GO:0016021;	-	-	T	0A09C;KOG0619;18VF8;1AX4W;0DM0P;0VB5B;1CWRW;0UHMD;13IFE	leucine rich repeat transmembrane neuronal 3 [Source:RGD Symbol;Acc:1304866]	294380	D3ZAL8
ENSRNOG00000058609	334.795	472.277	197.313	0.417791	-1.25915	0.000393523	0.0462199	2	220481616	220535751	-	1662	Palmd	GO:0005737;GO:0008360;GO:0008360;GO:0016020;GO:0016020;	-	-	-	-	palmdelphin [Source:RGD Symbol;Acc:1305624]	-	-
ENSRNOG00000023208	293.596	412.77	174.422	0.422565	-1.24276	0.000400571	0.0467086	5	57876498	57881944	-	2332	Myorg	GO:0004553;GO:0004553;GO:0005789;GO:0005789;GO:0005975;GO:0005975;GO:0008152;GO:0016020;GO:0016021;GO:0016787;GO:0016798;GO:0031965;GO:0031965;GO:0043568;GO:0043568;GO:0048741;GO:0048741;GO:0048741;GO:0048741;GO:0051897;GO:0051897;	K24727	EC:3.2.1.-	G	18ZV8;12N4M;0V888;0DIMD;1CTC8;KOG1065;09X9Y;0UM3S;1AWN2	myogenesis regulating glycosidase [Source:RGD Symbol;Acc:1309821]	366360	D4AE63
ENSRNOG00000038427	123.054	183.806	62.3014	0.338952	-1.56085	0.000405381	0.0467086	14	78359682	78377825	-	1728	AABR07015812.1	-	-	-	S	0DPMU;13VKT;0VCV3;0UR2D;1CYKR;1B4IA;0A1ZV;0J1QI;196AG	-	-	-
ENSRNOG00000010085	204.123	289.933	118.314	0.408073	-1.2931	0.000414521	0.0474614	15	104026601	104115748	+	1895	Cldn10	GO:0005198;GO:0005198;GO:0005737;GO:0005886;GO:0005886;GO:0005886;GO:0005886;GO:0005923;GO:0005923;GO:0005923;GO:0005923;GO:0005923;GO:0007155;GO:0016020;GO:0016021;GO:0016021;GO:0016021;GO:0030054;GO:0043269;GO:0043269;GO:0070830;GO:0005198;GO:0005198;GO:0005737;GO:0005886;GO:0005886;GO:0005886;GO:0005923;GO:0005923;GO:0005923;GO:0005923;GO:0005923;GO:0007155;GO:0016020;GO:0016021;GO:0016021;GO:…	K06087	-	U	0DGF3;09V66;0V65R;13J0P;0IQ7E;1AYHK;18YGW;0URIF;1CR4T	claudin 10 [Source:RGD Symbol;Acc:1308027]	290485	G3V7A9
ENSRNOG00000030877	1902.15	3023.95	780.344	0.258055	-1.95425	0.000468182	0.0519711	X	118084890	118318039	+	4397	Htr2c	GO:0004930;GO:0004993;GO:0005887;GO:0007186;GO:0007626;GO:0007631;GO:0016021;GO:0004930;GO:0004930;GO:0004930;GO:0004993;GO:0004993;GO:0005886;GO:0005887;GO:0005887;GO:0007165;GO:0007186;GO:0007186;GO:0007186;GO:0007626;GO:0007626;GO:0007631;GO:0007631;GO:0016020;GO:0016021;GO:0016021;GO:0016021;GO:0098664;	K04157	-	T	KOG3656;13K0V;09VWK;18X1I;0V6V4;0DH4Q;1CRUZ;1ASRI;0UPP3	5-hydroxytryptamine receptor 2C [Source:RGD Symbol;Acc:2848]	25187	P08909;Q62842
ENSRNOG00000043286	273.219	381.951	164.488	0.430652	-1.21541	0.000506902	0.0552023	19	10861406	10884047	-	1716	Cpne2	GO:0005544;GO:0005634;GO:0005634;GO:0005737;GO:0005737;GO:0005886;GO:0005886;GO:0005886;GO:0071277;GO:0071277;GO:0071277;GO:0005544;GO:0005634;GO:0005737;GO:0005886;GO:0005886;GO:0071277;GO:0071277;	K24524	-	T	0V43Q;0USSQ;09T4Y;KOG1327;12Q7Z;0DEG5;1CRU2;18Z86;1B13I	copine 2 [Source:RGD Symbol;Acc:1586036]	498972	H1UBM7
ENSRNOG00000008219	47.058	76.2218	17.8943	0.234766	-2.0907	0.000509419	0.0552023	8	62811173	62893087	-	2981	Ccdc33	GO:0005777;GO:0005777;	-	-	S;W	1AS0Y;0IJ8S;0DRA6;13KQB;1D0FF;0A3PC;0USB7;0VEI5	coiled-coil domain containing 33 [Source:RGD Symbol;Acc:1561126]	315712	Q5XIR4
ENSRNOG00000012787	582.206	803.963	360.449	0.448341	-1.15733	0.000549477	0.055884	X	113948654	114110062	+	5335	Tmem164	GO:0016020;GO:0016021;	-	-	S	0URRV;0DNEM;1CXBY;0VBPY;1B193;1936P;0A0TC;13I5P;0IHH4	transmembrane protein 164 [Source:RGD Symbol;Acc:1563286]	367763	D3ZFX1
ENSRNOG00000033026	279.898	438.519	121.278	0.276562	-1.85433	0.000562819	0.0566084	8	119691388	119744506	+	3450	Dclk3	GO:0000166;GO:0004672;GO:0004672;GO:0004672;GO:0004672;GO:0004672;GO:0005524;GO:0005524;GO:0005524;GO:0005634;GO:0005634;GO:0005634;GO:0005737;GO:0005737;GO:0005737;GO:0006468;GO:0006468;GO:0018105;GO:0018105;GO:0018105;GO:0035556;GO:0035556;GO:1900181;	K17530	EC:2.7.11.1	T;D	1CRZC;0V62X;KOG0615;09W08;12PM1;18WVY;1B0E6;0DH9B;0UQV8	doublecortin-like kinase 3 [Source:RGD Symbol;Acc:1309232]	316023	F1LWF2
ENSRNOG00000003956	274.698	468.176	81.2204	0.173483	-2.52714	0.000586775	0.0583477	X	26315878	26376467	-	2298	Arhgap6	GO:0005096;GO:0005737;GO:0005829;GO:0007015;GO:0007165;GO:0043087;GO:0051497;GO:0051895;GO:0005096;GO:0007015;GO:0007165;GO:0043087;	K20631	-	T	KOG2710;12TDV;0A1AN;0VC6D	Rho GTPase activating protein 6 [Source:RGD Symbol;Acc:2323364]	100363276	-
ENSRNOG00000019857	1147.41	1697.06	597.756	0.35223	-1.50541	0.000650145	0.0613258	7	11582984	11628929	+	2898	Gng7	GO:0005834;GO:0005834;GO:0005886;GO:0007165;GO:0007186;GO:0007186;GO:0016020;GO:0031681;GO:0031681;	K04543	-	T	0DVJW;0UWDM;13U9E;KOG4119;0A9DD;1D4TQ;193UN;1B6MV;0VKAC	G protein subunit gamma 7 [Source:RGD Symbol;Acc:61860]	58979	P43425;A0A0G2JSR6
ENSRNOG00000001311	308.267	429.683	186.85	0.434855	-1.20139	0.000656803	0.0614441	20	14557740	14573519	-	1247	Rab36	GO:0003924;GO:0003924;GO:0005525;GO:0005525;	K07922	-	U	0DF4C;0V4TD;KOG0094;1AX4G;0UMMU;09TU3;1CPU8;191F2;13KHZ	RAB36, member RAS oncogene family [Source:RGD Symbol;Acc:1596098]	690407	B2RZ53
ENSRNOG00000028670	99.6842	145.207	54.1616	0.372997	-1.42276	0.000668752	0.0618002	11	31223074	31238026	-	2707	RGD1562726	-	-	-	S	0A1JT;1CTEP;0VCFE;13HIH;0IJDH;0UNUQ;1B0PB;0DP7T	similar to Putative protein C21orf62 homolog [Source:RGD Symbol;Acc:1562726]	498060	D3ZJP2
ENSRNOG00000005883	65.7442	109.076	22.4124	0.205475	-2.28296	0.000697364	0.0638807	15	11632759	11812485	-	3385	Nek10	GO:0004672;GO:0004672;GO:0004674;GO:0005524;GO:0006468;GO:0006468;GO:0031954;GO:0043406;GO:0070372;GO:0120197;GO:1902749;GO:1902911;GO:0004672;GO:0004674;GO:0005524;GO:0006468;	K20879	EC:2.7.11.1	T	KOG0589;1AWQN;1CVNK;18Z38;0DKTN;0UPV7;0VA8H;09ZBB;12PYJ	NIMA-related kinase 10 [Source:RGD Symbol;Acc:1564342]	305710	-
ENSRNOG00000020833	1099.93	1491.66	708.211	0.474781	-1.07467	0.000710258	0.0645697	8	118333706	118347582	+	1716	Cspg5	GO:0005794;GO:0007399;GO:0007399;GO:0016020;GO:0016021;GO:0030660;GO:0050804;GO:0098978;GO:0098982;GO:0099055;GO:0099550;GO:2000300;	K08116	-	T	0UGV8;0IJTR;18XNK;1ASIU;09Z9Z;0DKS7;0VA73;1CVKU;12T47	chondroitin sulfate proteoglycan 5 [Source:RGD Symbol;Acc:2431]	50568	Q9ERQ6
ENSRNOG00000010938	345.759	479.107	212.412	0.44335	-1.17348	0.00071391	0.0645697	1	91433030	91448564	+	1877	Slc7a10	GO:0006865;GO:0015175;GO:0015175;GO:0015804;GO:0015804;GO:0016020;GO:0016020;GO:0016020;GO:0016021;GO:0022857;GO:0022857;GO:0042941;GO:0042942;GO:0055085;GO:0055085;	K13782	-	E	12P2T;09V1W;1CWAQ;0DJGF;0V61J;1AW9C;18S0U;0UKI7;KOG1287	solute carrier family 7 member 10 [Source:RGD Symbol;Acc:621672]	114518	Q75T81
ENSRNOG00000019573	179.116	253.602	104.63	0.412574	-1.27728	0.000716456	0.0645697	19	37913336	37916813	-	1362	Lcat	GO:0006629;GO:0008374;	K00650	EC:2.3.1.43	I	0V6IX;18ZWH;12S4B;09VJS;1AX9Z;KOG2369;0UIYR;0DGU9;1CRIE	lecithin cholesterol acyltransferase [Source:RGD Symbol;Acc:2993]	24530	P18424
ENSRNOG00000059715	525.719	723.084	328.355	0.454103	-1.13891	0.000728806	0.0653592	14	71895246	71973419	-	4896	Cc2d2a	GO:0001822;GO:0001843;GO:0007224;GO:0007368;GO:0007507;GO:0035082;GO:0035869;GO:0036038;GO:0043010;GO:0044458;GO:0060271;GO:1904491;GO:1905515;GO:1990403;	K19352	-	-	-	coiled-coil and C2 domain containing 2A [Source:RGD Symbol;Acc:1561042]	498386	-
ENSRNOG00000003704	122.209	176.151	68.2666	0.387546	-1.36756	0.00075417	0.0673023	14	70015754	70086143	+	4328	Fam184b	-	-	-	S	0DKQK;0VA5Q;1CVJ1;1AVRZ;0II9D;0UT1Y;130ST;18YB5;09Z8D	family with sequence similarity 184, member B [Source:RGD Symbol;Acc:1564950]	289671	-
ENSRNOG00000012988	1135.82	1575.13	696.509	0.442192	-1.17725	0.000760556	0.0675411	1	59156251	59214452	+	2866	Lix1	GO:0005737;GO:0097352;	-	-	S	0DJYJ;0IH13;09YI3;18XRX;12T2A;0V9FV;1AYB1;0UNTW;1CUS6	limb and CNS expressed 1 [Source:RGD Symbol;Acc:1309454]	292381	D3ZAG6
ENSRNOG00000014029	996.544	1346.4	646.691	0.480312	-1.05796	0.000776435	0.068285	X	121578940	121731543	-	3194	Klhl13	GO:0003674;GO:0004842;GO:0004842;GO:0005515;GO:0005575;GO:0008150;GO:0016567;GO:0016567;GO:0030496;GO:0031463;GO:0031463;GO:0032465;GO:0032465;GO:0047485;GO:0047485;GO:0097602;GO:0097602;	K10447	-	-	-	kelch-like family member 13 [Source:RGD Symbol;Acc:1559646]	313445	-
ENSRNOG00000019354	873.1	1184.75	561.449	0.473897	-1.07735	0.000791554	0.0686964	17	1029048	1093873	-	7515	Ptch1	GO:0008158;GO:0016021;GO:0000122;GO:0000122;GO:0001658;GO:0001658;GO:0001701;GO:0001701;GO:0001709;GO:0001709;GO:0001841;GO:0001841;GO:0001843;GO:0001843;GO:0003007;GO:0003007;GO:0003674;GO:0005113;GO:0005113;GO:0005119;GO:0005119;GO:0005119;GO:0005634;GO:0005794;GO:0005794;GO:0005886;GO:0005886;GO:0005886;GO:0005886;GO:0005901;GO:0005901;GO:0005929;GO:0005929;GO:0007165;GO:0007165;GO:0007224;GO:…	K06225	-	T	KOG1935;1CR60;12QN4;0V677;09V7N;1B3AN;0DGGD;19183;0UMP2	patched 1 [Source:RGD Symbol;Acc:621425]	89830	-
ENSRNOG00000024426	165.271	232.528	98.0146	0.421517	-1.24634	0.000792433	0.0686964	18	69841053	69849389	+	1022	AABR07032520.1	-	-	-	O	KOG2032	-	-	-
ENSRNOG00000048782	231.592	331.119	132.064	0.398842	-1.32611	0.000808287	0.0688385	4	122994425	123040609	-	3150	Wnt7a	GO:0000578;GO:0000578;GO:0001502;GO:0001502;GO:0001525;GO:0001525;GO:0002062;GO:0002062;GO:0005102;GO:0005102;GO:0005102;GO:0005102;GO:0005109;GO:0005109;GO:0005109;GO:0005125;GO:0005125;GO:0005125;GO:0005515;GO:0005575;GO:0005576;GO:0005576;GO:0005615;GO:0007269;GO:0007269;GO:0007275;GO:0007275;GO:0007275;GO:0008284;GO:0009953;GO:0009953;GO:0009986;GO:0009986;GO:0010595;GO:0010595;GO:0010628;GO:…	K00572	-	T	0UM7X;KOG3913;1CRRV;09V80;1B07S;12R4V;0V67H;18UKX;0DN64	Wnt family member 7A [Source:RGD Symbol;Acc:69079]	114850	M0R9D3
ENSRNOG00000017373	1101.43	1491.12	711.751	0.477328	-1.06695	0.000817689	0.0688385	15	51465148	51485692	-	5132	Rhobtb2	GO:0003924;GO:0003924;GO:0003924;GO:0005515;GO:0005525;GO:0005525;GO:0005525;GO:0005856;GO:0005886;GO:0005938;GO:0007015;GO:0007163;GO:0007264;GO:0007264;GO:0008360;GO:0019901;GO:0030865;GO:0031410;GO:0032956;GO:0042995;GO:0043231;GO:0043652;	K07868	-	Z;S	0V6A6;09VAV;0UIDA;18VPU;12P76;1AW5Q;KOG0393;1CR96;0DGJC	Rho-related BTB domain containing 2 [Source:RGD Symbol;Acc:1309924]	306004	Q5BJV7
ENSRNOG00000061304	1972.42	2671.99	1272.85	0.476367	-1.06986	0.000820854	0.0688385	X	157239306	157312028	-	5132	Atp2b3	GO:0000166;GO:0000166;GO:0000166;GO:0003407;GO:0005388;GO:0005388;GO:0005388;GO:0005388;GO:0005388;GO:0005516;GO:0005524;GO:0005524;GO:0005524;GO:0005886;GO:0005886;GO:0005887;GO:0006811;GO:0006816;GO:0006874;GO:0007420;GO:0015085;GO:0016020;GO:0016020;GO:0016020;GO:0016021;GO:0016021;GO:0016021;GO:0016887;GO:0019829;GO:0030165;GO:0030165;GO:0043231;GO:0045121;GO:0046872;GO:0051480;GO:0051480;GO:…	K05850	EC:7.2.2.10	-	-	ATPase plasma membrane Ca2+ transporting 3 [Source:RGD Symbol;Acc:621304]	29599	Q64568
ENSRNOG00000019342	348.051	522.492	173.611	0.332276	-1.58955	0.000844989	0.0688385	1	198100586	198104109	-	1223	Sult1a1	GO:0008146;	K01014	EC:2.8.2.1	S;J	0UQ9S;1B00G;0DF5W;194BP;KOG1584;09TVG;0V4UQ;12P7D;1CPVI	sulfotransferase family 1A member 1 [Source:RGD Symbol;Acc:3767]	83783	P17988
ENSRNOG00000019177	1065.75	1443.13	688.365	0.476994	-1.06796	0.000847063	0.0688385	18	28781349	28832428	+	4397	Psd2	GO:0005085;GO:0005515;GO:0005543;GO:0005543;GO:0016020;GO:0030425;GO:0030425;GO:0032012;GO:0032012;GO:0032154;GO:0032154;GO:0032587;GO:0032587;GO:0032587;GO:0043025;GO:0043025;GO:0050790;GO:0098794;GO:0098794;GO:0098978;GO:0098978;	K12494	-	U	0UJDQ;0DHAJ;12PMY;192DR;09W1G;1CS0M;KOG0932;1AYUE;0V6ZS	pleckstrin and Sec7 domain containing 2 [Source:RGD Symbol;Acc:1311075]	307500	D4ACB6
ENSRNOG00000016553	71.6798	106.746	36.614	0.343002	-1.54371	0.000848279	0.0688385	5	157002826	157059508	-	4963	Vwa5b1	-	K24510	-	S	1B2KP;0V6M3;0UKPU;1CRKQ;0IFPF;12U4G;191ET;09VMZ;0DGWF	von Willebrand factor A domain containing 5B1 [Source:RGD Symbol;Acc:1308559]	313653	D3ZP60
ENSRNOG00000008943	1213.79	1939.44	488.133	0.251688	-1.99029	0.000854573	0.0688385	5	17056419	17061837	-	1702	Penk	GO:0001662;GO:0001964;GO:0002118;GO:0007218;GO:0007626;GO:0009617;GO:0019233;GO:0007218;	K18832	-	O;T;W	0DMB6;0IJUY;13JXE;0VA4A;18X49;1ASMG;0UP1B;1CW6B;0A412	proenkephalin [Source:RGD Symbol;Acc:68946]	29237	P04094
ENSRNOG00000057072	34.6917	55.9551	13.4282	0.239982	-2.059	0.000868346	0.0690316	19	11106033	11144641	-	4372	Slc12a3	GO:0005829;GO:0005886;GO:0006811;GO:0006811;GO:0006811;GO:0006814;GO:0006814;GO:0015081;GO:0015293;GO:0015377;GO:0015377;GO:0015698;GO:0016020;GO:0016020;GO:0016020;GO:0016021;GO:0016021;GO:0016021;GO:0016324;GO:0016324;GO:0022857;GO:0022857;GO:0035725;GO:0055085;GO:0055085;GO:0070062;	K14426	-	-	-	solute carrier family 12 member 3 [Source:RGD Symbol;Acc:3686]	54300	P55018;G3V8G0
ENSRNOG00000007646	2077.46	2796.51	1358.41	0.485753	-1.04171	0.000884793	0.0700333	6	106039991	106163302	+	6421	Sipa1l1	GO:0005096;GO:0031532;GO:0043087;GO:0048814;GO:0051056;GO:0005096;GO:0005096;GO:0005096;GO:0005515;GO:0031532;GO:0031532;GO:0043087;GO:0043087;GO:0043547;GO:0048814;GO:0048814;GO:0051056;GO:0051056;GO:0005096;GO:0005096;GO:0031532;GO:0031532;GO:0043087;GO:0043087;GO:0043547;GO:0048814;GO:0048814;GO:0005096;GO:0005096;GO:0005096;GO:0005515;GO:0005886;GO:0015629;GO:0031532;GO:0031532;GO:0043087;GO:…	K17701	-	T	12P2U;0DGA6;09V0S;KOG3686;0V60F;KOG3686	signal-induced proliferation-associated 1 like 1 [Source:RGD Symbol;Acc:708497]	246212	O35412
ENSRNOG00000001714	126.012	179.666	72.3582	0.402736	-1.31209	0.00090061	0.0709766	11	74834050	74968336	+	4284	Atp13a4	GO:0000166;GO:0000166;GO:0000166;GO:0005524;GO:0005524;GO:0005789;GO:0006812;GO:0006812;GO:0006874;GO:0006874;GO:0016020;GO:0016021;GO:0016021;GO:0016021;GO:0016887;GO:0016887;GO:0016887;GO:0016887;GO:0019829;GO:0034220;GO:0046872;GO:0098655;	K14951	EC:7.2.2.-	P	12PU6;0DEPA;0V4B6;09TBZ;KOG0208;1CPD1;1949P;0UFP9;1ARIR	ATPase 13A4 [Source:RGD Symbol;Acc:1306927]	288026	F1M9L4
ENSRNOG00000049150	81.7451	122.242	41.2487	0.337436	-1.56732	0.000944275	0.0738429	20	53775355	53777159	-	1805	AABR07045621.1	GO:0005634;GO:0005839;GO:0005839;GO:0051603;GO:0051603;	-	-	O	KOG0182	-	-	-
ENSRNOG00000027940	356.447	505.373	207.521	0.41063	-1.28409	0.000945092	0.0738429	7	12652415	12663819	+	2910	Plppr3	GO:0006644;GO:0006644;GO:0008195;GO:0016020;GO:0016021;GO:0016311;GO:0042577;	K19582	-	I	0E9CV;13FUG;1DG87;0V3SD;197F7;0WIWW;0B676;1BBFM;0ITB3	phospholipid phosphatase related 3 [Source:RGD Symbol;Acc:727823]	314614	B3DM92
ENSRNOG00000001113	1720.36	2312.2	1128.51	0.488068	-1.03485	0.000959909	0.0743624	12	14021727	14078134	+	2146	Mmd2	GO:0004672;GO:0004672;GO:0006468;GO:0016020;GO:0016021;GO:0016021;GO:0016021;GO:0019835;GO:0019835;GO:0032880;GO:0032880;GO:0045666;GO:0045666;GO:0045860;GO:0045860;GO:0046579;GO:0046579;GO:0048471;GO:0048471;	K11064	-	V	0A071;1AWFY;KOG4243;131YA;0UH5G;0DMT9;1CWNM;0VB2Z;18UHW	monocyte to macrophage differentiation-associated 2 [Source:RGD Symbol;Acc:1306506]	304301	B1WBN0
ENSRNOG00000006999	373.697	513.044	234.349	0.456782	-1.13042	0.000967548	0.0744669	5	122551405	122642202	-	3710	Wdr78	GO:0002244;GO:0003341;GO:0005515;GO:0005858;GO:0005930;GO:0031514;GO:0070286;	K24723	-	Z	0B6MM;0WJCK;197HV;1DGH8;13GF0;1BBKV;0IU36;0E9NM;0V3YX	WD repeat domain 78 [Source:RGD Symbol;Acc:1311027]	313417	Q4V8G4
ENSRNOG00000037835	122.228	175.733	68.7231	0.391066	-1.35451	0.00096944	0.0744669	9	81644355	81651989	+	2744	Catip	GO:0005634;GO:0005737;GO:0005886;GO:0015629;GO:0030041;GO:0044782;	-	-	S	0VAWG;0IG05;1CWEK;0UQS2;09ZZQ;18ZBI;13JWG;1B0IS;0DMJB	ciliogenesis associated TTC17 interacting protein [Source:RGD Symbol;Acc:1596071]	690437	-
ENSRNOG00000059683	1222.2	1686.54	757.858	0.449358	-1.15406	0.0009978	0.0756133	10	89999917	90030639	-	2400	Mpp2	GO:0005515;GO:0032590;GO:0043197;GO:0043198;GO:0044325;GO:0060079;GO:0060291;GO:0098685;GO:0098919;GO:0098978;GO:0099031;GO:0005515;	K24048	-	-	-	membrane palmitoylated protein 2 [Source:RGD Symbol;Acc:620014]	85275	D3ZAA9
ENSRNOG00000004048	722.213	980.659	463.768	0.472914	-1.08035	0.00100098	0.0756133	7	132857628	133018584	+	8159	Lrrk2	GO:0000149;GO:0000165;GO:0000186;GO:0000187;GO:0000287;GO:0001933;GO:0001934;GO:0003779;GO:0003924;GO:0004672;GO:0004672;GO:0004672;GO:0004674;GO:0004674;GO:0004708;GO:0005096;GO:0005515;GO:0005524;GO:0005525;GO:0005525;GO:0005737;GO:0005739;GO:0005741;GO:0005743;GO:0005759;GO:0005764;GO:0005768;GO:0005783;GO:0005783;GO:0005794;GO:0005794;GO:0005798;GO:0005802;GO:0005829;GO:0005886;GO:0005886;GO:…	K08844	EC:2.7.11.1	T	KOG0619;12STJ;0V5UM;18X1G;0UMDH;KOG0192;1CTHU;09UV1;1AWVX;0DISN	leucine-rich repeat kinase 2 [Source:RGD Symbol;Acc:1561168]	300160	-
ENSRNOG00000023561	79.6034	154.91	4.2971	0.0277394	-5.17192	0.00104798	0.0772409	4	158224000	158576978	+	3015	Ano2	GO:0005229;GO:0005886;GO:0006821;GO:0042802;GO:0046983;GO:0097730;GO:0046983;GO:0046983;	K19497	-	U	KOG2514	anoctamin 2 [Source:RGD Symbol;Acc:1591606]	100361584	-
ENSRNOG00000010308	789.299	1162.02	416.581	0.358498	-1.47996	0.00106079	0.0774966	1	131448447	131460473	-	2102	Nr2f2	GO:0005634;GO:0000122;GO:0000122;GO:0000122;GO:0000122;GO:0000978;GO:0001701;GO:0001701;GO:0001764;GO:0001764;GO:0001893;GO:0001893;GO:0001937;GO:0001937;GO:0001945;GO:0001945;GO:0001972;GO:0001972;GO:0001972;GO:0001972;GO:0003084;GO:0003677;GO:0003677;GO:0003677;GO:0003700;GO:0003700;GO:0003700;GO:0003700;GO:0004879;GO:0004879;GO:0004879;GO:0004879;GO:0005515;GO:0005634;GO:0005634;GO:0005634;GO:…	K08548	-	K	09US9;12TH6;0V5RS;KOG3575	nuclear receptor subfamily 2, group F, member 2 [Source:RGD Symbol;Acc:69305]	113984	O09018
ENSRNOG00000013850	97.7885	170.337	25.2397	0.148175	-2.75463	0.00107348	0.0775503	5	172364421	172365188	+	592	Hes5	GO:0000122;GO:0001227;GO:0003677;GO:0006355;GO:0007155;GO:0007219;GO:0007219;GO:0007224;GO:0007420;GO:0008284;GO:0014003;GO:0021537;GO:0021781;GO:0021915;GO:0022010;GO:0030513;GO:0031641;GO:0042531;GO:0043010;GO:0045595;GO:0045608;GO:0045665;GO:0045747;GO:0045892;GO:0045893;GO:0045944;GO:0046427;GO:0046983;GO:0048469;GO:0048661;GO:0048708;GO:0048712;GO:0048715;GO:0050678;GO:0050767;GO:0051216;GO:…	K06055	-	K	0IWTV;0DSNF;0VIK5;1B5H7;1961A;1D1YP;13QDQ;0UUSQ;0A7RR	hes family bHLH transcription factor 5 [Source:RGD Symbol;Acc:621340]	79225	Q03062
ENSRNOG00000001618	14.6024	26.0115	3.19335	0.122767	-3.02601	0.00112161	0.0797616	11	38251955	38274217	-	3615	Ripk4	GO:0000166;GO:0002009;GO:0002009;GO:0004672;GO:0004672;GO:0005515;GO:0005524;GO:0005524;GO:0005524;GO:0005737;GO:0005737;GO:0006468;GO:0006468;GO:0051092;GO:0051092;	K08848	EC:2.7.11.1	T;E	0DIBF;18ST1;KOG0504;12Q8D;0UG6G;1ARZH;09X0U;KOG0192;0V7Z0;1CT1Y	receptor-interacting serine-threonine kinase 4 [Source:RGD Symbol;Acc:1311691]	304053	-
ENSRNOG00000024536	27.758	47.3923	8.12361	0.171412	-2.54446	0.00112794	0.0798997	18	61759289	61788863	-	960	AABR07032338.1	GO:0001946;GO:0002020;GO:0005509;GO:0005509;GO:0005518;GO:0005615;GO:0010575;GO:0010954;GO:0031012;GO:1900748;GO:0005509;GO:0005509;	-	-	W;T	KOG1218;09UPA;195KD;0DFZ1;0UT5U;1CQNG;12NVE;0V5NY;1AS9G	collagen and calcium binding EGF domains 1 [Source:NCBI gene;Acc:361341]	-	-
ENSRNOG00000021400	54.6849	87.8887	21.481	0.244412	-2.03261	0.00115301	0.0809507	X	75792931	75795055	+	2125	Magee2	-	-	-	S	0UFU5;13MWW;0V943;KOG4562;194RD;1CZ75;0A3NE;0DQ5W;1ARP0	MAGE family member E2 [Source:RGD Symbol;Acc:1564872]	302392	D4A6M8
ENSRNOG00000008116	3018.49	4055.72	1981.27	0.488511	-1.03354	0.00115612	0.0809507	5	124690214	124765498	+	3079	Plpp3	GO:0001568;GO:0001702;GO:0001933;GO:0005178;GO:0005886;GO:0006644;GO:0006644;GO:0006644;GO:0007155;GO:0008195;GO:0016020;GO:0016021;GO:0016311;GO:0030111;GO:0030111;GO:0030111;GO:0042392;GO:0042577;GO:0042577;GO:0042577;GO:0050731;GO:0050821;GO:0051091;GO:0060020;GO:0060070;GO:0098609;GO:1902068;	K01080	EC:3.1.3.4	I	0E9CW;1DG88;0V3SE;0WIWX;0B677;13FUH;197F8;1BBFN;0ITB4	phospholipid phosphatase 3 [Source:RGD Symbol;Acc:620454]	192270	Q6IMX4
ENSRNOG00000013949	855.405	1153	557.81	0.48379	-1.04755	0.0011817	0.0821815	1	141866283	141893705	-	1911	Idh2	GO:0000287;GO:0000287;GO:0004450;GO:0004450;GO:0004450;GO:0004450;GO:0006097;GO:0006099;GO:0006102;GO:0006102;GO:0016491;GO:0016616;GO:0016616;GO:0046872;GO:0051287;GO:0051287;GO:0055114;GO:0000287;GO:0004448;GO:0004450;GO:0004450;GO:0004450;GO:0005739;GO:0005777;GO:0005829;GO:0006102;GO:0016616;GO:0051287;GO:0055114;	K00031	EC:1.1.1.42	C	12N84;1CTA8;0DIJK;09THE;0UM46;1AZ8V;0V4GD;18S5S;KOG1526	isocitrate dehydrogenase (NADP(+)) 2 [Source:RGD Symbol;Acc:1597139]	361596	P56574
ENSRNOG00000009079	879.266	1187.93	570.603	0.480334	-1.05789	0.0012011	0.0828259	6	51265515	51356383	-	3268	Prkar2b	GO:0001932;GO:0004862;GO:0005737;GO:0005737;GO:0005813;GO:0005886;GO:0005952;GO:0005952;GO:0006631;GO:0007612;GO:0008603;GO:0008603;GO:0008603;GO:0019901;GO:0031625;GO:0034236;GO:0043197;GO:0043198;GO:0050804;GO:0097546;GO:0098794;GO:0098978;GO:2000480;GO:0000166;GO:0001932;GO:0001932;GO:0005952;GO:0005952;GO:0008603;GO:0008603;GO:0016301;GO:0016310;GO:0030552;GO:2000479;GO:0000166;GO:0001932;GO:…	K04739	-	T	09ZXF;12RDS;0VCXB;KOG1113	protein kinase cAMP-dependent type II regulatory subunit beta [Source:RGD Symbol;Acc:3394]	24679	P12369
ENSRNOG00000014819	2134.23	3251.38	1017.09	0.312817	-1.67661	0.00121104	0.0831964	10	88257976	88266210	-	3609	Hap1	GO:0005730;GO:0005739;GO:0005769;GO:0005776;GO:0005813;GO:0005814;GO:0005829;GO:0008089;GO:0008104;GO:0016234;GO:0017157;GO:0021549;GO:0021979;GO:0022008;GO:0031410;GO:0031587;GO:0047496;GO:0048011;GO:0050769;GO:1902513;GO:1902857;GO:1904115;	K04647	-	Z;U	1B3SA;0DSNH;KOG4360;19167;0A590;14213;0V8YZ;1D1YS;0UUJC	huntingtin-associated protein 1 [Source:RGD Symbol;Acc:68327]	29430	P54256
ENSRNOG00000024127	175.612	245.425	105.798	0.431083	-1.21396	0.00122781	0.0840314	11	74984613	75124249	+	4464	Atp13a5	GO:0000166;GO:0006812;GO:0016021;GO:0016887;	K14951	EC:7.2.2.-	P	1B3TI;19278;12PU6;0DEPA;0V4B6;09TBZ;KOG0208;1CPD1;0UFP9	ATPase 13A5 [Source:RGD Symbol;Acc:1306792]	303856	F1MA70
ENSRNOG00000021714	42.674	66.3311	19.0169	0.286696	-1.8024	0.00124565	0.0849331	19	53743383	53754602	-	879	Fam92b	GO:0005814;GO:0005856;GO:0030030;GO:0036064;GO:0036064;	K23868	-	S	0IFRR;13HP7;0DGZ6;1CRPC;18Y8N;09VQJ;0UIYK;0V6PK;1AXCK	family with sequence similarity 92, member B [Source:RGD Symbol;Acc:1560673]	361423	D3ZCB9
ENSRNOG00000009140	1119.81	1505.29	734.337	0.487838	-1.03553	0.00127485	0.086124	3	79713567	79718025	+	1365	C1qtnf4	GO:0005515;GO:0005576;GO:0005615;GO:0005615;GO:0032755;GO:0032755;GO:0032760;GO:0032760;GO:0070105;GO:0070105;GO:1901224;GO:1901224;	-	-	S	0VCJM;1AWVP;0A1PY;0UMDC;0IFAJ;18XT8;0DPC2;12U4U;1CY9W	C1q and TNF related 4 [Source:RGD Symbol;Acc:1311006]	-	-
ENSRNOG00000020478	394.086	537.26	250.911	0.46702	-1.09844	0.00128757	0.0861771	18	25749098	25965957	+	1920	Camk4	GO:0001650;GO:0004672;GO:0004683;GO:0005524;GO:0005654;GO:0006468;GO:0007616;GO:0043011;GO:0045893;	K05869	EC:2.7.11.17	T;K	0UQ59;0DM29;0V97E;KOG0032;1AYX5;190X4;09ZJ3;1CVX9;12S2G	calcium/calmodulin-dependent protein kinase IV [Source:RGD Symbol;Acc:2264]	25050	P13234
ENSRNOG00000059322	175.935	246.222	105.648	0.429078	-1.22069	0.00132149	0.0881233	12	546760	576746	-	2127	N4bp2l1	-	-	-	-	-	NEDD4 binding protein 2-like 1 [Source:RGD Symbol;Acc:1595713]	-	-
ENSRNOG00000002595	883.654	1190.53	576.781	0.484476	-1.0455	0.00133335	0.0885902	13	39434217	39643361	-	2007	Dpp10	GO:0006508;GO:0008076;GO:0008236;GO:0016020;GO:0044325;GO:1903078;	K23014	-	O	0DJEJ;KOG2100;1CU70;09URM;0V52H;12P87	dipeptidyl peptidase like 10 [Source:RGD Symbol;Acc:1306427]	363972	Q6Q629
ENSRNOG00000014149	295.687	404.308	187.067	0.462686	-1.1119	0.00148005	0.0938501	16	24779477	24788740	-	2905	Npy1r	GO:0003151;GO:0004930;GO:0004930;GO:0004930;GO:0004983;GO:0004983;GO:0005886;GO:0007165;GO:0007186;GO:0007186;GO:0007186;GO:0007218;GO:0016020;GO:0016021;GO:0016021;GO:0016021;GO:0004930;GO:0004930;GO:0004930;GO:0004983;GO:0004983;GO:0005886;GO:0007165;GO:0007186;GO:0007186;GO:0007186;GO:0007218;GO:0016020;GO:0016021;GO:0016021;GO:0016021;	K04204	-	W;T	KOG3656;0DGSM;09VHZ;0V6H8;13MWP;1B1XD;18VJ5;0UHCI;1CRGR	neuropeptide Y receptor Y1 [Source:RGD Symbol;Acc:3198]	29358	G3V7T1
ENSRNOG00000010952	671.764	906.599	436.929	0.481942	-1.05307	0.00149476	0.0938501	4	147756553	147826997	+	4392	Ift122	GO:0001843;GO:0005515;GO:0005737;GO:0005929;GO:0005929;GO:0005929;GO:0007227;GO:0009953;GO:0010172;GO:0021914;GO:0030991;GO:0030991;GO:0030991;GO:0032391;GO:0035050;GO:0035115;GO:0035720;GO:0035721;GO:0035721;GO:0036064;GO:0036064;GO:0042073;GO:0042073;GO:0042733;GO:0042995;GO:0045879;GO:0048593;GO:0048596;GO:0050680;GO:0060173;GO:0060271;GO:0060271;GO:0060271;GO:0060271;GO:0060830;GO:0060831;GO:…	K19656	-	S	1B1S5;1CWYW;12RQK;0DKZ0;0V4HD;KOG1538;0URKS;09TIE	intraflagellar transport 122 [Source:RGD Symbol;Acc:1311302]	312651	Q5PPJ1
ENSRNOG00000029528	700.477	938.085	462.868	0.493418	-1.01912	0.00150314	0.0939004	20	10361988	10386751	-	2655	Cbs	GO:0001958;GO:0001974;GO:0004122;GO:0004122;GO:0004122;GO:0004122;GO:0004122;GO:0005634;GO:0005634;GO:0005737;GO:0005737;GO:0005737;GO:0005737;GO:0005737;GO:0005829;GO:0006535;GO:0006535;GO:0006535;GO:0006563;GO:0006563;GO:0006565;GO:0006801;GO:0008652;GO:0010749;GO:0016829;GO:0019343;GO:0019343;GO:0019344;GO:0019344;GO:0019346;GO:0019346;GO:0019448;GO:0019825;GO:0019899;GO:0020037;GO:0020037;GO:…	K01697	EC:4.2.1.22	E	0VA5B;1CX03;18Z1P;KOG1252;0UHT6;1ARA3;0DN8N;12RSH;0A0M7	cystathionine beta synthase [Source:RGD Symbol;Acc:2287]	24250	P32232
ENSRNOG00000003707	1679.13	2240.24	1118.02	0.499064	-1.0027	0.00151951	0.0941214	X	71299662	71313542	-	5740	Zmym3	GO:0005654;GO:0007010;GO:0007010;GO:0008270;GO:0008270;GO:0022604;GO:0022604;	K24675	-	S	0DEUU;0IE8I;12QSK;1B1SR;192A9;0UH5N;0V4H1;1CPIJ;09TI3	zinc finger MYM-type containing 3 [Source:RGD Symbol;Acc:1564967]	317260	-
ENSRNOG00000002361	297.366	407.039	187.694	0.461119	-1.11679	0.00152718	0.0942452	14	12218553	12315229	+	4557	Prkg2	GO:0004672;GO:0004674;GO:0004692;GO:0005524;GO:0006468;GO:0006468;	K19477	EC:2.7.11.12	T	KOG0616;09V14;0V60R;191EH;1CV9T;0DGAH;1B2N1;0UPDE;12QSF	protein kinase cGMP-dependent 2 [Source:RGD Symbol;Acc:3401]	25523	Q64595
ENSRNOG00000000920	79.7809	115.498	44.0639	0.381512	-1.3902	0.00154374	0.0947492	12	30450316	30464352	+	1534	Phkg1	GO:0004672;GO:0004689;GO:0005516;GO:0005524;GO:0005964;GO:0005978;GO:0006468;	K00871	EC:2.7.11.19	G	1CUPG;1B385;12Q77;KOG0599;09YFU;0DJW5;191KN;0URRA;0V9DN	phosphorylase kinase catalytic subunit gamma 1 [Source:RGD Symbol;Acc:3325]	29353	P13286
ENSRNOG00000023627	74.0373	109.87	38.2044	0.347723	-1.52399	0.00156173	0.0954072	5	172825072	172858053	+	2355	Cfap74	-	-	-	S	0VZH9;12QMP;0AMPE;19480;0IDXX;1AX51;0E3A7;0UI15;1DAHW	cilia and flagella associated protein 74 [Source:RGD Symbol;Acc:2324110]	100362748	-
ENSRNOG00000009533	189.198	262.794	115.602	0.439896	-1.18476	0.00157262	0.0956168	2	260997497	261032821	+	1566	Erich3	-	-	-	S	1CTDC;0UM7R;0DINH;18XR9;1AWTP;0V89F;0IE95;13HJ6;09XB1	glutamate-rich 3 [Source:RGD Symbol;Acc:1593279]	-	-
ENSRNOG00000047939	11.0617	20.4434	1.67988	0.0821724	-3.6052	0.00157567	0.0956168	8	49544858	49547418	+	255	Smim35	GO:0016020;GO:0016021;	-	-	S	1B8DS;196I1;0AIHB;0KFE9;0UYZ4;0E1EC;1D9FT;0VVYQ;12Z0N	small integral membrane protein 35 [Source:RGD Symbol;Acc:7587328]	102546809	-
ENSRNOG00000007647	59.9407	93.8921	25.9894	0.276801	-1.85308	0.00161357	0.0969475	5	13744658	13760305	-	2582	Oprk1	GO:0004930;GO:0004985;GO:0004985;GO:0005654;GO:0005829;GO:0005886;GO:0005887;GO:0006955;GO:0007186;GO:0016021;GO:0016021;GO:0031635;GO:0038003;GO:0038048;GO:0038048;GO:0051607;	K04214	-	T	KOG3656;09V4N;1AUUH;1CR3A;0DGDS;0UJBF;18XT9;0V64A;12RBB	opioid receptor, kappa 1 [Source:RGD Symbol;Acc:69426]	29335	P34975
ENSRNOG00000004757	396.497	554.746	238.247	0.42947	-1.21937	0.00164838	0.0983895	8	132344710	132345708	-	999	Tmem158	-	-	-	U	0VGI9;0IXR9;1D1HV;13RTW;0UU9M;0A5P6;1B7MT;0DMFA	transmembrane protein 158 [Source:RGD Symbol;Acc:708473]	117582	Q91XV7
ENSRNOG00000005048	135.523	239.617	31.4299	0.131167	-2.93052	0.00167082	0.0990285	7	83113672	83153519	+	3373	Trhr	GO:0004930;GO:0004930;GO:0004930;GO:0004997;GO:0004997;GO:0005886;GO:0007165;GO:0007186;GO:0007186;GO:0007186;GO:0016020;GO:0016021;GO:0016021;GO:0016021;	K04282	-	T	KOG3656;0UGJJ;1ASBD;12S0J;09U1D;0V506;0DFB2;18WZP;1CQ0V	thyrotropin releasing hormone receptor [Source:RGD Symbol;Acc:3904]	25570	Q01717
ENSRNOG00000039494	132.755	203.051	62.4591	0.307603	-1.70086	0.00167541	0.0990285	4	50152452	50200328	-	2781	Aass	GO:0003824;GO:0005739;GO:0008152;GO:0016491;GO:0016491;GO:0019477;GO:0033512;GO:0043231;GO:0047130;GO:0047130;GO:0047131;GO:0047131;GO:0047131;GO:0055114;	K14157	-	C;E	0UKB3;KOG0172;14F6N;1CSPJ;0V7MW;18ZF5;09WPB;0DHYX;1AWCP	aminoadipate-semialdehyde synthase [Source:RGD Symbol;Acc:1310811]	296925	A2VCW9
ENSRNOG00000058308	296.26	408.262	184.259	0.451325	-1.14776	0.00169378	0.0997903	10	68248655	68517564	-	1692	Asic2	GO:0003026;GO:0005216;GO:0005261;GO:0005272;GO:0005272;GO:0005272;GO:0005887;GO:0006812;GO:0006814;GO:0006814;GO:0006814;GO:0006814;GO:0007602;GO:0007605;GO:0009612;GO:0010447;GO:0015280;GO:0015280;GO:0015280;GO:0016020;GO:0016020;GO:0016020;GO:0016021;GO:0016021;GO:0016021;GO:0016021;GO:0019229;GO:0022839;GO:0034220;GO:0034765;GO:0035418;GO:0035725;GO:0042391;GO:0043005;GO:0043025;GO:0043066;GO:…	K04828	-	-	-	acid sensing ion channel subunit 2 [Source:RGD Symbol;Acc:2017]	25364	Q62962
ENSRNOG00000003251	655.766	901.243	410.289	0.455248	-1.13528	0.00172207	0.100805	13	60435946	60444957	+	4463	B3galt2	GO:0000139;GO:0005794;GO:0005794;GO:0006486;GO:0006486;GO:0006486;GO:0006682;GO:0006682;GO:0008375;GO:0008376;GO:0008499;GO:0008499;GO:0008499;GO:0008532;GO:0009312;GO:0009312;GO:0016020;GO:0016020;GO:0016020;GO:0016021;GO:0016757;GO:0016758;GO:0030311;	K07820	EC:2.4.1.86	G	1CRZT;1921D;09TSJ;KOG2287;0UK0V;1ARKG;12TG6;0V6Z1;0DH9U	Beta-1,3-galactosyltransferase 2 [Source:RGD Symbol;Acc:1586615]	686081	D4A950
ENSRNOG00000049614	184.733	254.112	115.354	0.453951	-1.13939	0.00173075	0.100988	17	72036588	72046381	-	1407	AABR07028488.1	GO:0004867;GO:0004867;GO:0010951;GO:0030212;GO:0030212;	-	-	-	-	-	-	-
ENSRNOG00000015049	114.559	195.692	33.4267	0.170813	-2.54951	0.00174253	0.101351	8	128169191	128266639	-	8537	Scn5a	GO:0001518;GO:0001518;GO:0002027;GO:0005216;GO:0005248;GO:0005248;GO:0005261;GO:0005516;GO:0005654;GO:0005730;GO:0005783;GO:0005886;GO:0005886;GO:0005901;GO:0006811;GO:0006814;GO:0006814;GO:0009986;GO:0010765;GO:0014704;GO:0016020;GO:0016021;GO:0017134;GO:0019899;GO:0019901;GO:0019904;GO:0030018;GO:0030315;GO:0030506;GO:0031625;GO:0035725;GO:0042383;GO:0044325;GO:0050998;GO:0051899;GO:0055085;GO:…	K04838	-	P	12NIT;0V4YY;KOG2301;09U04;0DF9X;1B2J3;195RU;0UGHZ;1CPZK	sodium voltage-gated channel alpha subunit 5 [Source:RGD Symbol;Acc:3637]	25665	P15389
ENSRNOG00000003738	75.6452	112.427	38.8631	0.345673	-1.53252	0.00175828	0.101617	13	106751625	107427329	+	15650	Ush2a	GO:0001917;GO:0002141;GO:0002142;GO:0005515;GO:0005518;GO:0005518;GO:0005604;GO:0005604;GO:0005737;GO:0007605;GO:0016324;GO:0017022;GO:0032391;GO:0032421;GO:0035315;GO:0036064;GO:0042802;GO:0045184;GO:0045494;GO:0045494;GO:0048496;GO:0050953;GO:0060113;GO:0060171;GO:1990075;GO:1990696;	K19636	-	W	09WNF;12RDZ;0DHY3;0UK9N;1CSNP;0V7M1;KOG1836	usherin [Source:RGD Symbol;Acc:628777]	289369	-
ENSRNOG00000014371	1315.72	1837.76	793.688	0.431878	-1.21131	0.00183886	0.104951	19	50848736	51972103	+	4038	Cdh13	GO:0000278;GO:0001938;GO:0001938;GO:0001954;GO:0001954;GO:0002040;GO:0002040;GO:0002040;GO:0003674;GO:0005509;GO:0005509;GO:0005509;GO:0005509;GO:0005615;GO:0005615;GO:0005737;GO:0005737;GO:0005886;GO:0005886;GO:0005886;GO:0005886;GO:0005886;GO:0005886;GO:0005901;GO:0005901;GO:0007155;GO:0007155;GO:0007156;GO:0007156;GO:0007156;GO:0007156;GO:0007156;GO:0007162;GO:0007162;GO:0007266;GO:0007266;GO:…	K06808	-	Z;U	19014;0A0VD;KOG3594;12N25;0URUD;1CXDX;0VBRU;0DNGI;1B1V2	cadherin 13 [Source:RGD Symbol;Acc:619745]	192248	Q8R490
ENSRNOG00000019719	32.3031	51.1067	13.4996	0.264146	-1.92059	0.00187253	0.105868	4	159077195	159079003	-	1809	Kcna5	GO:0005216;GO:0005249;GO:0005251;GO:0005515;GO:0005886;GO:0005886;GO:0005887;GO:0006811;GO:0006813;GO:0006813;GO:0007219;GO:0008076;GO:0008076;GO:0009986;GO:0014704;GO:0014704;GO:0015271;GO:0016020;GO:0016020;GO:0019229;GO:0019901;GO:0034705;GO:0042391;GO:0042391;GO:0043266;GO:0045121;GO:0051260;GO:0051393;GO:0055085;GO:0060081;GO:0060372;GO:0071805;GO:0086014;GO:0086050;GO:0086052;GO:0086087;GO:…	K04878	-	P	0UT61;1CZF4;09UK7;0DFVW;KOG1545;1B543;12QRV;0V5JH;195Q9	potassium voltage-gated channel subfamily A member 5 [Source:RGD Symbol;Acc:2953]	25470	P19024
ENSRNOG00000007707	231.676	317.14	146.212	0.461034	-1.11706	0.00191339	0.107843	4	78067689	78075398	-	4249	Zfp467	GO:0003677;GO:0005634;GO:0006355;	-	-	K	0DFQJ;1ASTP;0V5E3;18Y4Z;KOG1721;0UH52;09UER;13P1D;1CQE7	zinc finger protein 467 [Source:RGD Symbol;Acc:1561603]	500110	Q5RJR4
ENSRNOG00000001452	174.263	239.316	109.21	0.456342	-1.13181	0.00194304	0.108058	12	24473981	24476295	+	2315	Fzd9	GO:0001503;GO:0001503;GO:0001503;GO:0004888;GO:0004888;GO:0004930;GO:0005515;GO:0005737;GO:0005737;GO:0005886;GO:0005886;GO:0005886;GO:0005886;GO:0005886;GO:0007165;GO:0007166;GO:0007166;GO:0007186;GO:0007275;GO:0007405;GO:0007405;GO:0007611;GO:0007611;GO:0009986;GO:0009986;GO:0016020;GO:0016020;GO:0016020;GO:0016021;GO:0016021;GO:0016021;GO:0016021;GO:0016055;GO:0016055;GO:0017147;GO:0017147;GO:…	K02842	-	T	1AWAX;0V4SV;0UKDJ;1CQNS;0DFWZ;12NRT;KOG3577;18ZXX;09TTI	frizzled class receptor 9 [Source:RGD Symbol;Acc:628817]	266608	Q8K4C8
ENSRNOG00000008125	19.4423	35.3782	3.50644	0.099113	-3.33478	0.00194688	0.108058	4	172709724	172711074	+	1351	Igbp1b	GO:0005829;GO:0009966;GO:0009966;GO:0035303;GO:0051721;	K17606	-	T	0V8DV;KOG2830;1CTIK;13IT8;0DIT8;0UMEE;09XFP	immunoglobulin (CD79A) binding protein 1b [Source:RGD Symbol;Acc:1560971]	502919	D3ZMB4
ENSRNOG00000012098	2870.59	3877.43	1863.76	0.480669	-1.05688	0.00196309	0.108297	4	85662892	85711696	+	6428	Adcyap1r1	GO:0004888;GO:0004930;GO:0004999;GO:0007166;GO:0007186;GO:0016020;GO:0016021;GO:0043231;GO:0043235;GO:0004888;GO:0004930;GO:0004999;GO:0007166;GO:0007186;GO:0016020;GO:0016021;GO:0004888;GO:0004930;GO:0004999;GO:0007166;GO:0007186;GO:0016020;GO:0016021;GO:0004888;GO:0004930;GO:0004999;GO:0007166;GO:0007186;GO:0016020;GO:0016021;	K04587	-	T	0DPQP;0A22Q;1AUEQ;0VCY5;1CYPW;KOG4564;18WNY;0UN9M;13N30	ADCYAP receptor type I [Source:RGD Symbol;Acc:2038]	24167	P32215
ENSRNOG00000027392	17.1211	29.2367	5.00552	0.171207	-2.54619	0.00197483	0.108615	3	3724656	3747440	-	3123	Ccdc187	GO:0005813;GO:0005813;GO:0008017;GO:0008017;GO:0034453;GO:0034453;	-	-	S	0DJIP;09Y5B;0J9FE;1B4J7;0V92W;19501;1CUB9;140FB;0UN9T	coiled-coil domain containing 187 [Source:RGD Symbol;Acc:1565512]	499759	-
ENSRNOG00000014795	912.052	1219.77	604.333	0.495449	-1.01319	0.00198867	0.108894	2	5569935	5579894	-	2638	Nr2f1	GO:0000122;GO:0000978;GO:0001227;GO:0003700;GO:0003700;GO:0005634;GO:0005654;GO:0005829;GO:0006355;GO:0008270;GO:0043565;GO:0043565;GO:1990837;GO:0000122;GO:0000122;GO:0000978;GO:0000978;GO:0001227;GO:0001764;GO:0003700;GO:0004879;GO:0005634;GO:0005634;GO:0006357;GO:0007399;GO:0010468;GO:0010977;GO:0021796;GO:0030154;GO:0030522;GO:0030900;GO:0043565;GO:0044323;GO:0045944;GO:0045944;GO:0048856;GO:…	K08547	-	K	1953R;0DG1V;09US9;12TH6;1CQRD;0UND5;0V5RS;1B1RV;KOG3575	nuclear receptor subfamily 2, group F, member 1 [Source:RGD Symbol;Acc:621682]	81808	Q62681
ENSRNOG00000027730	38.775	59.8999	17.6501	0.294659	-1.76288	0.00199186	0.108894	8	52751854	52763598	+	1944	Nxpe1	-	-	-	S	1CYRG;0A27H;0UPCB;0V4XX;0DF8A;0IF0E;1AY94;191HM;12NFD	neurexophilin and PC-esterase domain family, member 1 [Source:RGD Symbol;Acc:1566243]	500992	F1M016
ENSRNOG00000009708	52.9928	79.1026	26.8829	0.339848	-1.55704	0.0020534	0.110829	5	169200287	169212170	-	2841	Tas1r1	GO:0004930;GO:0007186;GO:0008527;GO:0016021;GO:0050917;	K04624	-	W;T	1CQ05;09U0P;0DFAE;KOG1056;0UGIR;0V4ZE;1AU74;13MM3;18WNA	taste 1 receptor member 1 [Source:RGD Symbol;Acc:61891]	29407	Q9Z0R8
ENSRNOG00000006144	341.055	460.953	221.157	0.479781	-1.05955	0.00209311	0.111745	4	134784668	135069970	-	4126	Cntn3	GO:0005515;GO:0005886;GO:0007155;GO:0007399;GO:0016020;GO:0031225;GO:0043005;GO:0046658;GO:0098609;	K06761	-	T	1CT2J;1ARQS;12P91;0DHM2;KOG3513;0UFW7;09X1D;1950A;0V64Z	contactin 3 [Source:RGD Symbol;Acc:3253]	54279	Q62682
ENSRNOG00000019926	254.148	348.554	159.743	0.458303	-1.12563	0.00211876	0.112455	9	98313632	98364205	+	808	Ramp1	GO:0001525;GO:0001635;GO:0005886;GO:0006816;GO:0006886;GO:0007186;GO:0007189;GO:0008277;GO:0009986;GO:0015026;GO:0015026;GO:0015031;GO:0016021;GO:0031623;GO:0043235;GO:0060050;GO:0072659;GO:0097643;GO:0097647;GO:0150056;GO:1990406;GO:1990407;GO:1990408;	K08447	-	W;T	0DUT0;1963N;1D42H;0VIKD;0A839;1B635;0IZHQ;0UVS0;13SUZ	receptor activity modifying protein 1 [Source:RGD Symbol;Acc:61870]	58965	Q9JJ74
ENSRNOG00000019592	66.2413	97.8241	34.6584	0.354293	-1.49699	0.00212692	0.11256	9	97183214	97290639	-	2663	Iqca	GO:0005524;GO:0005524;GO:0016887;GO:0016887;GO:0005524;GO:0005524;GO:0016887;GO:0016887;	-	-	O;T	09XQ0;KOG0740;0DN30;0V8MP;12QNZ;1ASI4;18TE4;0URBR;1CWZH	IQ motif containing with AAA domain [Source:MGI Symbol;Acc:MGI:1922168]	-	-
ENSRNOG00000017808	308.685	415.19	202.18	0.486957	-1.03813	0.00214356	0.113111	4	122365093	122377659	+	2428	Klf15	GO:0000976;GO:0000976;GO:0000977;GO:0000977;GO:0000978;GO:0000978;GO:0000978;GO:0000981;GO:0001228;GO:0001228;GO:0001678;GO:0001678;GO:0003677;GO:0003677;GO:0003700;GO:0003700;GO:0005634;GO:0005634;GO:0005634;GO:0005654;GO:0006357;GO:0010001;GO:0010001;GO:0010468;GO:0010468;GO:0014898;GO:0014898;GO:0016607;GO:0030111;GO:0030111;GO:0032868;GO:0032868;GO:0043231;GO:0045893;GO:0045893;GO:0045944;GO:…	K09210	-	K	0DKYE;194MN;0VACX;0UTYX;KOG1721;1B4IY;12TNQ;09ZFU;1CVTD	Kruppel-like factor 15 [Source:RGD Symbol;Acc:70918]	85497	Q5FVT6;Q9WTQ3
ENSRNOG00000012876	210.637	345.768	75.5052	0.21837	-2.19516	0.00219877	0.114698	4	153874852	153912155	+	2436	Slc6a13	GO:0005332;GO:0005368;GO:0005886;GO:0005887;GO:0006836;GO:0008028;GO:0010940;GO:0015171;GO:0015718;GO:0015734;GO:0016020;GO:0016021;GO:0016323;GO:0071705;GO:0089718;GO:0005332;GO:0005332;GO:0005886;GO:0005887;GO:0005887;GO:0006836;GO:0006836;GO:0006836;GO:0015293;GO:0015812;GO:0016020;GO:0016020;GO:0016020;GO:0016021;GO:0016021;GO:0016021;GO:0055085;	K05046	-	P	KOG3659;0UQ5V;12NMW;09U0F;0DHIB;1ARAK;1CQKB;0V4BE;1927T	solute carrier family 6 member 13 [Source:RGD Symbol;Acc:620788]	171163	P31646
ENSRNOG00000021729	423.954	573.019	274.888	0.47972	-1.05974	0.00223121	0.115396	4	51482170	51586881	-	3033	Iqub	GO:0001669;GO:0001669;GO:0007224;GO:0007224;GO:0030030;GO:0031514;GO:0031514;GO:0060271;GO:0060271;	K24838	-	Z;S	0IEKT;1CTSU;0V8MA;0DEPR;18TXP;0UPQJ;09TY8;1B29K;12SDD	IQ motif and ubiquitin domain containing [Source:RGD Symbol;Acc:4145674]	296936	Q45GW3
ENSRNOG00000015283	58.7201	86.9157	30.5246	0.351197	-1.50965	0.00229081	0.117146	5	140888973	140904207	+	1367	Nt5c1a	GO:0000166;GO:0000166;GO:0000287;GO:0000287;GO:0005737;GO:0005737;GO:0005829;GO:0005829;GO:0008253;GO:0008253;GO:0008253;GO:0008253;GO:0008253;GO:0009117;GO:0009117;GO:0009128;GO:0009128;GO:0016311;GO:0046059;GO:0046085;GO:0046085;	K01081	EC:3.1.3.5	F	0V5Y9;0UNZ4;12S4T;0DG7R;1AVB8;190GU;09UYB;0IE01;1CQX9	5'-nucleotidase, cytosolic IA [Source:RGD Symbol;Acc:1310908]	313574	D3ZVD3
ENSRNOG00000002811	359.214	525.765	192.664	0.366445	-1.44833	0.00237396	0.11992	13	63526486	63959332	+	3039	Brinp3	GO:0003674;GO:0005576;GO:0005739;GO:0005783;GO:0005783;GO:0007049;GO:0007050;GO:0007399;GO:0030425;GO:0030425;GO:0043025;GO:0043025;GO:0045666;GO:0045666;GO:0045666;GO:0045666;GO:0045666;GO:0045666;GO:0045786;GO:0045930;GO:0045930;GO:0045930;GO:0045930;GO:0045930;GO:0045930;GO:0071300;GO:0071300;GO:0071300;GO:0071300;	-	-	O;T	1CT5W;0DMB8;0IF4X;09ZT1;18S37;1AWVS;0UT5X;12S9M;0VAPB	BMP/retinoic acid inducible neural specific 3 [Source:RGD Symbol;Acc:708421]	286901	Q8K1M7
ENSRNOG00000021795	132.636	195.483	69.7899	0.357013	-1.48595	0.00237799	0.11992	7	120846330	120882392	-	2304	Fam227a	-	-	-	S	1B38K;0IEYD;13KF2;0UK5V;0VA76;1CVKY;19265;09UII;0DKSA	family with sequence similarity 227, member A [Source:RGD Symbol;Acc:1305939]	300074	Q4V8A5
ENSRNOG00000026953	613.245	1066.84	159.653	0.149651	-2.74032	0.00243058	0.120898	2	219258347	219262901	-	4155	Gpr88	GO:0003774;GO:0004930;GO:0005929;GO:0007186;GO:0007626;GO:0016021;GO:0019228;GO:0050885;GO:0061743;	K08422	-	T	KOG3656;1CVA2;0UR3R;1B4KS;0DQW1;0VE36;19619;0A38G;13Q3X	G-protein coupled receptor 88 [Source:RGD Symbol;Acc:61921]	64443	Q9ESP4
ENSRNOG00000017893	406.45	617.592	195.309	0.316243	-1.6609	0.00253843	0.123811	10	14599197	14613878	-	5643	Baiap3	GO:0000149;GO:0001956;GO:0005509;GO:0005543;GO:0005829;GO:0005886;GO:0007186;GO:0019905;GO:0031902;GO:0032588;GO:0035774;GO:0042147;GO:0055038;GO:1905413;GO:1990502;	K15621	-	T;U	1CVAE;0V4P0;1B31B;18V6J;KOG1328;0UPE5;0DKGB;12NB7;09TPU	BAI1-associated protein 3 [Source:RGD Symbol;Acc:10059729]	106146145	F1LVS1
ENSRNOG00000004786	43.231	65.2618	21.2002	0.324848	-1.62216	0.00254356	0.123811	7	15179467	15190796	-	2228	Cyp4f1	GO:0004497;GO:0005506;GO:0005506;GO:0016020;GO:0016491;GO:0016705;GO:0016705;GO:0020037;GO:0020037;GO:0046872;GO:0055114;	K00490	EC:1.14.14.1	Q	0DIWE;1AVU8;1CTMR;09XIZ;KOG0157;12PPT;0UMIJ;0V8GR	cytochrome P450, family 4, subfamily f, polypeptide 1 [Source:RGD Symbol;Acc:70926]	56266	Q66HK8
ENSRNOG00000011777	97.2692	136.856	57.6825	0.421483	-1.24645	0.00265398	0.126813	10	65566171	65585760	+	3910	Spag5	GO:0000070;GO:0000776;GO:0005737;GO:0005829;GO:0007051;GO:0007059;GO:0008017;GO:0016604;GO:0032388;GO:0034451;GO:0035371;GO:0051294;GO:0051301;GO:0051988;GO:0051988;GO:0071539;GO:0072686;GO:0072686;GO:0090235;GO:0097431;GO:1905832;	K21764	-	Z;S	1CPFB;0IIA9;191WA;09TEH;0UFS3;13JCN;1B1RU;0DERI;0V4DP	sperm associated antigen 5 [Source:RGD Symbol;Acc:620152]	252918	Q1ERY8
ENSRNOG00000023688	193.045	270.353	115.738	0.428101	-1.22398	0.00275241	0.129343	17	11101306	11103541	+	2236	Drd1	GO:0001588;GO:0001588;GO:0001659;GO:0001661;GO:0001662;GO:0001932;GO:0001963;GO:0001975;GO:0004930;GO:0004930;GO:0004930;GO:0004930;GO:0004952;GO:0004952;GO:0004952;GO:0004952;GO:0005634;GO:0005783;GO:0005886;GO:0005886;GO:0005886;GO:0005887;GO:0005887;GO:0005929;GO:0006606;GO:0006936;GO:0007165;GO:0007186;GO:0007186;GO:0007186;GO:0007186;GO:0007187;GO:0007189;GO:0007189;GO:0007189;GO:0007190;GO:…	K04144	-	T	KOG3656;0DMV2;1CWQN;0VB4G;18TYM;0USQE;1AUGB;13HSM;0A08H	dopamine receptor D1 [Source:RGD Symbol;Acc:2518]	24316	G3V933
ENSRNOG00000006956	113.424	163.178	63.6704	0.390189	-1.35775	0.0028063	0.130309	5	104362971	104753863	+	7973	AABR07049085.1	GO:0004222;GO:0006508;GO:0030198;GO:0031012;	-	-	O;T	09X3Z;KOG4475;139KU;0V82K;KOG3538	-	-	-
ENSRNOG00000000873	6.45007	12.5093	0.390875	0.0312469	-5.00015	0.00281019	0.130309	X	159505344	159511021	+	2679	Brs3	GO:0004930;GO:0004930;GO:0004930;GO:0004930;GO:0004946;GO:0004946;GO:0005886;GO:0005886;GO:0005887;GO:0007165;GO:0007186;GO:0007186;GO:0007186;GO:0007186;GO:0008528;GO:0008528;GO:0016020;GO:0016021;GO:0016021;GO:0016021;GO:0031989;GO:0031989;GO:0043005;GO:0043025;	K04170	-	T	KOG3656;0DG5G;09UW0;0V5VR;1ATMD;1CQV3;12PGX;0UI1P;190QF	bombesin receptor subtype 3 [Source:RGD Symbol;Acc:628645]	260319	Q8K418
ENSRNOG00000028348	10.8935	21.4739	0.313086	0.0145798	-6.09988	0.00281303	0.130309	2	260574190	260596777	-	1756	Lhx8	GO:0000977;GO:0000981;GO:0000981;GO:0000981;GO:0001674;GO:0001674;GO:0003677;GO:0003677;GO:0003677;GO:0005634;GO:0005634;GO:0006355;GO:0006355;GO:0006357;GO:0007611;GO:0007611;GO:0008585;GO:0008585;GO:0021879;GO:0021879;GO:0021884;GO:0021884;GO:0021884;GO:0030182;GO:0042475;GO:0042475;GO:0046872;GO:1990837;GO:1990837;	K09375	-	K	0A2J2;0DP43;1CP7T;18SFK;0VECV;0UKUQ;13IEI;1AYUB;KOG0490	LIM homeobox 8 [Source:RGD Symbol;Acc:1308749]	365963	G3V6V6
ENSRNOG00000018400	180.612	247.664	113.56	0.458526	-1.12493	0.00285874	0.131817	17	5382034	5409038	+	1194	Golm1	GO:0005794;GO:0005794;GO:0006997;GO:0019216;	-	-	U	0DI63;0V57K;0UHFI;1CSWF;13N6C;0IKCK;09YXH;1AW1T;1934K	golgi membrane protein 1 [Source:RGD Symbol;Acc:1589384]	680692	-
ENSRNOG00000025120	100.78	161.63	39.9306	0.247049	-2.01713	0.00289454	0.132579	7	70620766	70630338	-	3903	Gli1	GO:0000976;GO:0000976;GO:0000977;GO:0000977;GO:0000977;GO:0000977;GO:0000978;GO:0000978;GO:0000978;GO:0000981;GO:0000981;GO:0000981;GO:0001649;GO:0001649;GO:0003674;GO:0003677;GO:0003677;GO:0003677;GO:0003682;GO:0003682;GO:0005575;GO:0005634;GO:0005634;GO:0005634;GO:0005634;GO:0005634;GO:0005634;GO:0005634;GO:0005654;GO:0005737;GO:0005737;GO:0005737;GO:0005829;GO:0005929;GO:0005929;GO:0005930;GO:…	K16797	-	K	0UTCF;12R27;0V98N;18V53;09YB3;KOG1721;1AZ1M;1CZ2Z;0DHR1	GLI family zinc finger 1 [Source:RGD Symbol;Acc:621673]	140589	G3V6X8
ENSRNOG00000017105	146.255	232.616	59.8939	0.25748	-1.95747	0.00290617	0.132579	2	221823687	222694627	+	4355	Dpyd	GO:0006210;GO:0006212;GO:0017113;GO:0051536;GO:0051536;GO:0003824;GO:0003824;GO:0005737;GO:0005737;GO:0006210;GO:0006212;GO:0016491;GO:0016627;GO:0016627;GO:0017113;GO:0017113;GO:0017113;GO:0019483;GO:0051539;GO:0055114;GO:0003824;GO:0005737;GO:0005737;GO:0005829;GO:0005829;GO:0006145;GO:0006208;GO:0006208;GO:0006210;GO:0006212;GO:0006214;GO:0006248;GO:0006249;GO:0016491;GO:0016627;GO:0017113;GO:…	-	-	F	0B0RJ;14TYP;0WD8W;1DD46;0KDRJ;0V1HG;0E64X;0ISNJ	dihydropyrimidine dehydrogenase [Source:RGD Symbol;Acc:621218]	-	-
ENSRNOG00000031834	279.198	377.498	180.899	0.479206	-1.06128	0.00293718	0.13259	3	176444544	176465162	-	1411	Nkain4	GO:0002028;GO:0005886;GO:0016020;GO:0016020;GO:0016021;	K22735	-	U	KOG4556	Sodium/potassium transporting ATPase interacting 4 [Source:RGD Symbol;Acc:1305809]	296469	D4A8K5
ENSRNOG00000060464	649.976	906.467	393.485	0.434086	-1.20395	0.00295696	0.13259	X	156363405	156379189	-	7371	Plxna3	GO:0005515;GO:0007165;GO:0007411;GO:0017154;GO:0017154;GO:0021612;GO:0021637;GO:0021766;GO:0021785;GO:0021860;GO:0048843;GO:0050919;GO:0051495;GO:0071526;GO:0097485;GO:1902287;GO:1990138;	K06820	-	-	-	plexin A3 [Source:RGD Symbol;Acc:1584973]	309280	D3ZPX4
ENSRNOG00000025689	239.505	325.343	153.667	0.472321	-1.08216	0.00299553	0.133989	6	26784058	26792808	-	5126	Abhd1	GO:0003674;GO:0005575;GO:0008126;GO:0008150;GO:0016020;GO:0016021;GO:0016787;GO:0034338;GO:0044255;GO:0047372;GO:0051792;GO:0051793;GO:0052689;	K13696	-	S;U	12T7U;0DEPN;0URWB;09TCE;1CPDD;KOG1838;191ZD;0V4BK;1B25T	abhydrolase domain containing 1 [Source:RGD Symbol;Acc:1310988]	313917	Q5RK23
ENSRNOG00000014104	1101.91	1605.25	598.57	0.372883	-1.42321	0.00313374	0.137801	18	70427007	70729030	+	7747	Myo5b	GO:0003774;GO:0005515;GO:0005524;GO:0016459;GO:0051015;GO:0003774;GO:0005515;GO:0005524;GO:0016459;GO:0051015;GO:0003774;GO:0005515;GO:0005524;GO:0016459;GO:0051015;	K10357	-	Z	1CTE0;09WK7;1ARQ9;195H0;12P08;0V7IT;0DIP4;KOG0161;KOG0160;0UFVK	myosin Vb [Source:RGD Symbol;Acc:621347]	25132	P70569
ENSRNOG00000038066	226.344	311.654	141.034	0.452535	-1.1439	0.00322551	0.139811	X	69580015	69605032	+	3903	Fam155b	-	-	-	S	1AW0N;0IKAJ;18WYF;1CW3N;0DI54;12TSI;0V7T2;0UKI2;09WV3	family with sequence similarity 155, member B [Source:RGD Symbol;Acc:1584125]	688841	D4A4E6
ENSRNOG00000002800	50.7174	74.3992	27.0355	0.363385	-1.46043	0.00333119	0.142774	X	70563570	70572295	+	2969	Gdpd2	GO:0005884;GO:0005884;GO:0005886;GO:0005886;GO:0006629;GO:0006629;GO:0008081;GO:0008081;GO:0016020;GO:0016021;GO:0030027;GO:0030027;GO:0045669;GO:0045669;GO:0090527;GO:0090527;	K01124	EC:3.1.4.43	T;C	KOG2258;1B2GE;0DF5H;0V4UA;09TV3;12SSC;0UTGD;190H2;1CPV5	glycerophosphodiester phosphodiesterase domain containing 2 [Source:RGD Symbol;Acc:1560780]	302421	D3Z9K9
ENSRNOG00000008526	51.5979	85.8337	17.3622	0.202277	-2.30559	0.00333309	0.142774	8	48577952	48582353	-	2074	Pdzd3	GO:0005515;GO:0005903;GO:0006811;GO:0007168;GO:0008022;GO:0010754;GO:0030251;GO:0030251;GO:0043296;GO:0045177;GO:1990381;	K24059	-	O	13MD0;0ITA7;0VBMF;0A0R2;1CX9M;18YHC;1AXPX;0DNCH;0URP9	PDZ domain containing 3 [Source:RGD Symbol;Acc:1559807]	500986	D4A7C5
ENSRNOG00000018822	46.3309	78.8332	13.8286	0.175416	-2.51115	0.00336268	0.143271	16	20297414	20307400	+	2845	Slc5a5	GO:0005634;GO:0005886;GO:0006590;GO:0008507;GO:0015111;GO:0015705;GO:0015705;GO:0016020;GO:0016021;GO:0022857;GO:0055085;GO:0071320;GO:0071371;GO:1904200;	K14385	-	P	0V7Q3;190Y2;1CSS0;KOG2349;0DI1C;0USI7;12TWH;1B5AE;09WRQ	solute carrier family 5 member 5 [Source:RGD Symbol;Acc:69267]	114613	Q63008;F1LR66
ENSRNOG00000015448	51.8951	76.5343	27.256	0.356127	-1.48954	0.00337661	0.143271	18	81569910	81590887	+	1230	Dipk1c	-	-	-	S	0DIBA;0V7YX;0UPFA;0IH7Q;18ZZX;13NRU;1AZ28;09X0S;1CT1S	divergent protein kinase domain 1C [Source:RGD Symbol;Acc:1559694]	498891	D3ZJ65
ENSRNOG00000024904	144.78	209.863	79.6967	0.379756	-1.39686	0.00340764	0.143312	3	111952348	111994337	-	4572	Pla2g4e	GO:0004620;GO:0004620;GO:0004623;GO:0004623;GO:0004623;GO:0004623;GO:0004623;GO:0005509;GO:0005509;GO:0005509;GO:0005544;GO:0005546;GO:0005546;GO:0005547;GO:0005547;GO:0005737;GO:0005737;GO:0005737;GO:0005765;GO:0005765;GO:0005829;GO:0005829;GO:0005886;GO:0005886;GO:0006629;GO:0009395;GO:0009395;GO:0010314;GO:0010314;GO:0016042;GO:0016410;GO:0016410;GO:0016410;GO:0016787;GO:0031901;GO:0031901;GO:…	K16342	EC:3.1.1.4	T;I;U	191YX;0DH2V;1ARGK;KOG1325;KOG1028;1CRT2;12TZQ;09VUK;0V6TA;0UKR4	phospholipase A2, group IVE [Source:RGD Symbol;Acc:1310595]	296091	-
ENSRNOG00000030151	364.615	501.008	228.222	0.455526	-1.1344	0.00347601	0.145064	4	38664066	39102807	-	4932	Thsd7a	GO:0005886;GO:0005886;GO:0005886;GO:0016020;GO:0016021;GO:0031532;GO:0031532;GO:0098846;	-	-	O;W	13BI7;1BAQZ;0V2SG;0E7PT;1DEPY;0INDB;0B3HF;0WFWQ	thrombospondin type 1 domain containing 7A [Source:RGD Symbol;Acc:1566201]	500032	-
ENSRNOG00000015741	1532.99	2045.9	1020.07	0.498593	-1.00407	0.00348217	0.145064	7	132430853	132757558	-	6219	Slc2a13	GO:0002020;GO:0002020;GO:0005366;GO:0015798;GO:0016020;GO:0016021;GO:0022857;GO:0031090;GO:0042995;GO:0044297;GO:0051117;GO:0055085;GO:0071944;GO:1902004;	K08150	-	F;J;P;G	0V4IE;1CPJQ;0UFY6;KOG0254;0DEW4;1ARSF;09TJE;12Q13;18SIV	solute carrier family 2 member 13 [Source:RGD Symbol;Acc:621814]	171147	Q921A2
ENSRNOG00000007345	526.838	728.995	324.68	0.44538	-1.16689	0.00353609	0.146306	X	116751230	116792864	-	7271	Amot	GO:0001570;GO:0001701;GO:0001702;GO:0001726;GO:0003365;GO:0005654;GO:0005884;GO:0005923;GO:0006935;GO:0008180;GO:0009897;GO:0016525;GO:0030027;GO:0030027;GO:0030036;GO:0030054;GO:0030139;GO:0030334;GO:0031410;GO:0034260;GO:0034613;GO:0034613;GO:0035329;GO:0038023;GO:0040019;GO:0042074;GO:0043532;GO:0043534;GO:0048514;GO:0051056;	K16819	-	Z	0IJU5;0V5I4;1B34E;1CQHX;18S2J;0DFUH;12NSQ;0UHAI;09UIX	angiomotin [Source:RGD Symbol;Acc:1564027]	300289	A0A0G2JX94
ENSRNOG00000026110	53.9028	84.6763	23.1293	0.27315	-1.87224	0.00357129	0.147094	20	47596575	47689245	+	4673	Scml4	GO:0005515;GO:0003682;GO:0005515;GO:0005634;GO:0005634;GO:0042393;GO:0045892;	K11466	-	K	13K84;0UJ0D;09VRV;KOG3766;0DH0F;0V6QS;1CRQS	Scm polycomb group protein like 4 [Source:RGD Symbol;Acc:1310898]	309859	D3ZRV1
ENSRNOG00000053562	182.074	249.377	114.77	0.460228	-1.11958	0.00361993	0.14876	X	62363757	62376143	+	2853	Arx	GO:0000981;GO:0000981;GO:0003677;GO:0003677;GO:0003677;GO:0005634;GO:0006355;GO:0006355;GO:0006357;GO:0000122;GO:0000978;GO:0000981;GO:0000981;GO:0000981;GO:0001227;GO:0001764;GO:0003677;GO:0003677;GO:0003677;GO:0003682;GO:0005634;GO:0006355;GO:0006355;GO:0007411;GO:0010628;GO:0021759;GO:0021772;GO:0021800;GO:0021831;GO:0021846;GO:0021853;GO:0030900;GO:0042127;GO:0044241;GO:0046622;GO:0072148;GO:…	K09452	-	-	-	aristaless related homeobox [Source:RGD Symbol;Acc:1562672]	317268	A6YP92
ENSRNOG00000000525	113.607	161.898	65.3152	0.403435	-1.30959	0.00364415	0.149418	20	6923489	6932786	+	2090	Pi16	GO:0005576;GO:0005576;GO:0005615;GO:0005615;GO:0061052;GO:0005576;GO:0005615;GO:0005615;GO:0061052;GO:0005576;GO:0005576;GO:0005615;GO:0005615;GO:0005615;GO:0061052;GO:0061052;	K20412	-	S;Q;T	09ZMA;1CW04;0UMPP;KOG3017;0DM4Z;18W04;132N4;0VAHZ;1AZZ0	peptidase inhibitor 16 [Source:RGD Symbol;Acc:1304760]	294312	D3ZGM7
ENSRNOG00000023683	115.942	168.456	63.4284	0.376529	-1.40917	0.00367842	0.149477	10	76811759	76813386	-	1628	Nog	GO:0000122;GO:0001501;GO:0001649;GO:0001655;GO:0001657;GO:0001701;GO:0001706;GO:0001707;GO:0001837;GO:0001839;GO:0001843;GO:0003149;GO:0003151;GO:0003203;GO:0003223;GO:0005576;GO:0005615;GO:0005615;GO:0007275;GO:0007389;GO:0007411;GO:0007417;GO:0007420;GO:0007492;GO:0008045;GO:0009953;GO:0010628;GO:0010629;GO:0019955;GO:0021510;GO:0021533;GO:0021915;GO:0021983;GO:0030154;GO:0030336;GO:0030510;GO:…	K04658	-	T	195PQ;1ARD1;0VG5A;1390P;0IIR6;09WYR;0DQWR;1D00R;0UUNG	noggin [Source:RGD Symbol;Acc:3183]	25495	G3V8X8
ENSRNOG00000043215	28.9016	45.6684	12.1348	0.265715	-1.91205	0.00372616	0.15108	19	26066127	26073194	+	1513	Rtbdn	GO:0019897;GO:0019897;GO:0031362;GO:0032217;GO:0032218;GO:0033165;GO:0033165;GO:0038023;GO:1902444;GO:1902444;GO:1902444;	-	-	S	0IW20;09VE8;1B5SN;0UNY2;193ZD;1CUVB;0V9IP;0DK1F;13QDT	retbindin [Source:RGD Symbol;Acc:1308534]	304667	D3ZWD2
ENSRNOG00000031681	14.1209	24.4179	3.82398	0.156606	-2.67479	0.0039268	0.154887	16	82438682	82439441	-	645	AABR07026539.1	-	-	-	S	0VI38;0UVBR;1B5HJ;0DU3Z;0J9PY;1964F;140NG;0A78Y;1D3G6	uncharacterized LOC102553495 [Source:NCBI gene;Acc:102553495]	-	-
ENSRNOG00000021231	1381.91	1941.67	822.157	0.423428	-1.23981	0.00393066	0.154887	3	123175860	123179644	-	2496	Lzts3	GO:0014069;GO:0014069;	-	-	Z;S	0UKWB;09X32;12T7X;0DIE0;0V81H;18SGY;1CT4J;1AWCQ;0IFZY	leucine zipper tumor suppressor family member 3 [Source:RGD Symbol;Acc:631327]	280670	Q8K1Q4
ENSRNOG00000001520	289.272	396.442	182.102	0.45934	-1.12237	0.00395928	0.155008	3	58164931	58169521	+	2757	Dlx1	GO:0000122;GO:0000122;GO:0000977;GO:0000981;GO:0000981;GO:0000981;GO:0003677;GO:0003677;GO:0003677;GO:0003677;GO:0003682;GO:0005634;GO:0005634;GO:0005634;GO:0006355;GO:0006355;GO:0006357;GO:0009954;GO:0021544;GO:0021766;GO:0021879;GO:0021892;GO:0021893;GO:0030154;GO:0030514;GO:0042475;GO:0043524;GO:0045597;GO:0045746;GO:0045944;GO:0045944;GO:0046533;GO:0048706;GO:0048715;GO:0071560;GO:0071773;GO:…	K09314	-	K	12TFX;1B31I;1D13F;18U2A;0UNE7;0VF5U;0A3ET;KOG0850;0DRUZ	distal-less homeobox 1 [Source:RGD Symbol;Acc:1309593]	296500	G3V669
ENSRNOG00000008834	48.1143	71.7882	24.4404	0.340452	-1.55448	0.00396895	0.155053	15	82099159	82482009	-	1593	Dach1	GO:0000122;GO:0000977;GO:0000978;GO:0001227;GO:0010944;GO:0030336;GO:0045892;GO:2000279;	-	-	K	KOG3915	dachshund family transcription factor 1 [Source:RGD Symbol;Acc:1592073]	306096	-
ENSRNOG00000003515	300.659	419.073	182.244	0.434874	-1.20133	0.00398001	0.155152	13	99271366	99300579	-	1922	Ephx1	GO:0003824;GO:0033961;GO:0003824;GO:0033961;	K01253	EC:3.3.2.9	S;O	1ASKJ;12N4B;0V48J;09T9G;KOG2565;18TH3;0UGX8;1CPAK;0DEKQ	epoxide hydrolase 1 [Source:RGD Symbol;Acc:2557]	25315	P07687
ENSRNOG00000006908	107.083	148.235	65.9318	0.444778	-1.16884	0.00411393	0.156924	5	36681528	36683356	-	1829	Pou3f2	GO:0000978;GO:0000981;GO:0000981;GO:0001228;GO:0003677;GO:0003677;GO:0003677;GO:0003677;GO:0003700;GO:0003700;GO:0003700;GO:0005634;GO:0005634;GO:0005634;GO:0005634;GO:0005654;GO:0005667;GO:0006355;GO:0006355;GO:0006357;GO:0006357;GO:0006357;GO:0007399;GO:0007420;GO:0007420;GO:0008284;GO:0008544;GO:0010629;GO:0014002;GO:0014044;GO:0021799;GO:0021869;GO:0021979;GO:0021985;GO:0022011;GO:0030182;GO:…	K09365	-	K	1AZF5;194Q7;KOG3802;12SB4;0V6VN;0UP1U;1CXDW;0DNGH;09VX7	POU class 3 homeobox 2 [Source:RGD Symbol;Acc:61946]	29588	G3V6U5
ENSRNOG00000032895	40.3311	60.6214	20.0409	0.330592	-1.59688	0.00414198	0.156924	7	14891001	14907305	+	2217	Cyp4f4	GO:0004497;GO:0005506;GO:0005506;GO:0005783;GO:0005789;GO:0008391;GO:0008391;GO:0016020;GO:0016021;GO:0016491;GO:0016705;GO:0016705;GO:0019369;GO:0020037;GO:0020037;GO:0020037;GO:0036101;GO:0036101;GO:0042361;GO:0042376;GO:0042377;GO:0043231;GO:0043231;GO:0046872;GO:0050051;GO:0050051;GO:0050051;GO:0055114;GO:0097267;GO:1905344;	K00490	EC:1.14.14.1	Q	0DIWE;1CTMR;09XIZ;KOG0157;12PPT;0UMIJ;0V8GR	cytochrome P450, family 4, subfamily f, polypeptide 4 [Source:RGD Symbol;Acc:708363]	286904	P51869
ENSRNOG00000042246	77.5302	115.753	39.3073	0.33958	-1.55818	0.00416195	0.156924	5	56797502	56800759	+	3004	Tmem215	GO:0016020;GO:0016021;	-	-	S	1CYEN;0A1U5;0UI5Y;0IEYB;1B317;1911A;13GMM;0DPGD;0VCPU	transmembrane protein 215 [Source:RGD Symbol;Acc:1589861]	690918	D3ZI94
ENSRNOG00000052129	652.199	918.939	385.458	0.41946	-1.25339	0.00424316	0.158944	16	18877257	18937562	-	4668	Nwd1	GO:0005515;GO:0005730;GO:0005829;GO:0010628;GO:0032088;	-	-	-	-	NACHT and WD repeat domain containing 1 [Source:RGD Symbol;Acc:2321209]	-	-
ENSRNOG00000014248	296.679	395.865	197.493	0.498889	-1.00321	0.00427277	0.159724	9	75021790	75528644	-	3796	Erbb4	GO:0000976;GO:0001755;GO:0004672;GO:0004713;GO:0004713;GO:0004714;GO:0005154;GO:0005524;GO:0005634;GO:0005739;GO:0006468;GO:0007165;GO:0007169;GO:0007169;GO:0007399;GO:0007416;GO:0007507;GO:0007595;GO:0007595;GO:0008284;GO:0008285;GO:0009880;GO:0014068;GO:0016021;GO:0016323;GO:0016477;GO:0018108;GO:0021551;GO:0021889;GO:0030334;GO:0042531;GO:0042531;GO:0042803;GO:0043235;GO:0043653;GO:0045165;GO:…	K05085	EC:2.7.10.1	T	12QPC;1B2KX;0V6WJ;09VY3;KOG1025;0DH6Q;1CRHP;0UMRH;194DU	erb-b2 receptor tyrosine kinase 4 [Source:RGD Symbol;Acc:620486]	59323	Q62956
ENSRNOG00000016538	174.607	265.312	83.9029	0.316243	-1.6609	0.00464626	0.167164	17	79321900	79676499	-	5857	Itga8	GO:0001656;GO:0001656;GO:0001822;GO:0001822;GO:0003674;GO:0005783;GO:0005783;GO:0005886;GO:0007155;GO:0007155;GO:0007155;GO:0007160;GO:0007160;GO:0007229;GO:0007420;GO:0007613;GO:0007613;GO:0008305;GO:0008305;GO:0009986;GO:0009986;GO:0014069;GO:0016020;GO:0030030;GO:0030030;GO:0030198;GO:0030198;GO:0030511;GO:0030511;GO:0032591;GO:0034446;GO:0034446;GO:0042472;GO:0042472;GO:0043204;GO:0045177;GO:…	K06584	-	W	18UAE;09T5M;0V44B;1CS57;KOG3637;0UMSX;12N24;1AX9B;0DEGR	integrin subunit alpha 8 [Source:RGD Symbol;Acc:621634]	364786	B5DEG1
ENSRNOG00000033617	157.877	213.699	102.054	0.477561	-1.06624	0.00475384	0.169395	10	87238723	87248632	-	2648	Krt26	GO:0005198;GO:0005198;GO:0005882;GO:0005198;GO:0005198;GO:0005882;	K07604	-	Z	0JA2D;1CYEX;140UR;1B31H;0A3M3;0DPGM;0USUB;0VEG4	keratin 26 [Source:RGD Symbol;Acc:1303322]	407758	Q6IFW9
ENSRNOG00000017679	156.446	222.005	90.8873	0.409392	-1.28844	0.00476006	0.169395	1	170262156	170272298	+	2207	Cckbr	GO:0001696;GO:0004930;GO:0004930;GO:0004930;GO:0004951;GO:0005886;GO:0007165;GO:0007186;GO:0007186;GO:0007186;GO:0007200;GO:0007204;GO:0008284;GO:0015054;GO:0015054;GO:0015054;GO:0016020;GO:0016020;GO:0016021;GO:0016021;GO:0016021;GO:0017046;GO:0031741;GO:0038188;GO:0045851;GO:0048565;GO:0048732;GO:0004930;GO:0004930;GO:0007186;GO:0007186;GO:0015054;GO:0015054;GO:0016020;GO:0016021;GO:0016021;GO:…	K04195	-	T	KOG3656;0DKXD;0VBAF;1CWX9;1AYVX;0UJFM;12Q94;18ZUP;0A0E7	cholecystokinin B receptor [Source:RGD Symbol;Acc:2290]	25706	P30553
ENSRNOG00000005335	192.039	259.628	124.449	0.479336	-1.06089	0.00476859	0.169395	3	40038336	40624530	+	2184	Galnt13	GO:0004653;GO:0004653;GO:0006493;GO:0018242;GO:0018243;	K00710	EC:2.4.1.41	O	0V43X;09T56;KOG3736;1B3Y0;1CP61;0DEGC;0UFE7;12N1X	polypeptide N-acetylgalactosaminyltransferase 13 [Source:RGD Symbol;Acc:735044]	311039	Q6UE39
ENSRNOG00000003453	518.148	790.739	245.557	0.310541	-1.68714	0.0047734	0.169395	13	42219887	42263024	-	2011	Lypd1	GO:0001662;GO:0007271;GO:0016020;GO:0030550;GO:0033130;GO:0035094;GO:0095500;GO:1903077;	-	-	S	19332;1B5G7;0VHJ4;0A6R8;0UUY4;0IWWH;1D2ZS;0DTQR;13QQK	Ly6/Plaur domain containing 1 [Source:RGD Symbol;Acc:1549754]	360838	Q66H42
ENSRNOG00000031211	38.0281	62.4724	13.5838	0.217437	-2.20133	0.00483181	0.170471	1	189233141	189272172	+	3618	Acsm5	GO:0000166;GO:0000166;GO:0003674;GO:0004321;GO:0005524;GO:0005525;GO:0005575;GO:0005739;GO:0005759;GO:0005759;GO:0006629;GO:0006631;GO:0006633;GO:0006637;GO:0008150;GO:0015645;GO:0016874;GO:0031956;GO:0031956;GO:0046872;GO:0047760;	K01896	EC:6.2.1.2	I	18WKR;0DF8B;KOG1175;0V9V8;13HY5;1CPXY;0UKDN;09YXJ;1AXQF	acyl-CoA synthetase medium-chain family member 5 [Source:RGD Symbol;Acc:1309578]	361637	Q6AYT9
ENSRNOG00000030475	110.132	150.309	69.9562	0.465417	-1.1034	0.00504465	0.173866	X	110404022	110411039	+	4072	Pwwp3b	-	K23386	-	S	1CVA7;0IKQG;18VG8;1B31S;09Z0U;0V9YE;0DKG5;0UPDV;13EUE	PWWP domain containing 3B [Source:RGD Symbol;Acc:1565148]	501630	B5DEG0
ENSRNOG00000011589	2601.55	3503.79	1699.31	0.484993	-1.04396	0.00513598	0.175434	2	230901126	231132039	+	4012	Camk2d	GO:0004672;GO:0004683;GO:0005516;GO:0005524;GO:0006468;GO:0004672;GO:0004683;GO:0005516;GO:0005524;GO:0006468;GO:0004672;GO:0004683;GO:0005516;GO:0005524;GO:0006468;	K04515	EC:2.7.11.17	T	1AZN8;0UFT0;194Y9;KOG0033;0DI02;09W2C;1CSQS;0V70H;12PNB	calcium/calmodulin-dependent protein kinase II delta [Source:RGD Symbol;Acc:2263]	24246	P15791
ENSRNOG00000004040	185.164	259.513	110.816	0.427015	-1.22764	0.00513609	0.175434	10	98237141	98294522	-	4866	Abca8	GO:0000166;GO:0003674;GO:0005319;GO:0005524;GO:0005524;GO:0005524;GO:0005575;GO:0005783;GO:0005783;GO:0005886;GO:0006686;GO:0006686;GO:0006869;GO:0008150;GO:0008559;GO:0008559;GO:0010874;GO:0010874;GO:0010875;GO:0010875;GO:0016020;GO:0016021;GO:0016021;GO:0016021;GO:0016323;GO:0016323;GO:0016887;GO:0042626;GO:0042626;GO:0042626;GO:0042626;GO:0042626;GO:0042908;GO:0042908;GO:0043231;GO:0055085;GO:…	K05650	-	Q	0V4GH;12P2M;KOG0059;0DG5X;194IQ;09THI;1AWAC;1CQVH;0UHWM	ATP binding cassette subfamily A member 8 [Source:RGD Symbol;Acc:1307069]	303637	-
ENSRNOG00000000196	40.9933	67.1811	14.8056	0.220383	-2.18192	0.00522211	0.177036	8	58744849	58772408	-	2863	Cyp19a1	GO:0002677;GO:0005506;GO:0005783;GO:0006710;GO:0008209;GO:0008585;GO:0010760;GO:0016705;GO:0016712;GO:0020037;GO:0020037;GO:0030540;GO:0030879;GO:0055114;GO:0060065;GO:0060736;GO:0061370;GO:0070330;GO:2000866;	K07434	EC:1.14.14.14	Q	0A31Z;1CYRF;1AWBD;0VDX3;18X96;0UPRK;0DPSB;KOG0157;12TCU	cytochrome P450, family 19, subfamily a, polypeptide 1 [Source:RGD Symbol;Acc:2457]	25147	-
ENSRNOG00000042731	445.982	625.449	266.514	0.426117	-1.23068	0.00529371	0.178326	4	153330069	153350446	+	1964	Slc25a18	GO:0005313;GO:0005739;GO:0005743;GO:0015183;GO:0015293;GO:0015810;GO:0015813;GO:0016020;GO:0016021;GO:0022857;GO:0043490;GO:0055085;GO:0055085;GO:0070778;	K15107	-	C	0DJDJ;18VKE;1AV6J;1CU5V;KOG0750;0USP5;0V5W4;09Y0H;12U0A	solute carrier family 25 member 18 [Source:RGD Symbol;Acc:1590470]	681896	Q505J6
ENSRNOG00000008203	1116.23	1604.25	628.209	0.39159	-1.35258	0.00540092	0.179172	15	14559471	14737704	-	1701	Synpr	GO:0008021;GO:0016020;GO:0008021;GO:0008021;GO:0016020;GO:0016020;GO:0016020;GO:0016021;	-	-	U	1B17D;0DEJF;0IDYC;12N3N;09T87;0V477;1CP9A;0UFIA	synaptoporin [Source:RGD Symbol;Acc:708366]	-	-
ENSRNOG00000013162	1869.65	2817.85	921.451	0.327005	-1.61261	0.00541304	0.179172	X	122808605	122811789	+	2089	Zcchc12	GO:0003676;GO:0003713;GO:0005634;GO:0008270;GO:0016605;GO:0016607;GO:0030509;GO:0032183;GO:0045944;	-	-	K	1CPRV;0UG6P;0J95G;1B1WG;140YV;0V4R1;09TRQ;18V8R;0DF22	zinc finger CCHC-type containing 12 [Source:RGD Symbol;Acc:1359439]	313436	Q5HZA3
ENSRNOG00000060482	18.8183	30.4567	7.17989	0.235741	-2.08473	0.00543069	0.17943	2	172924837	173087648	-	885	AABR07011857.2	-	-	-	-	-	-	-	-
ENSRNOG00000004158	316.126	423.101	209.151	0.494328	-1.01646	0.00566987	0.182877	6	53488883	54059119	-	7099	Hdac9	GO:0000118;GO:0000118;GO:0000118;GO:0000122;GO:0000122;GO:0001818;GO:0001818;GO:0001975;GO:0003674;GO:0003714;GO:0004407;GO:0004407;GO:0004407;GO:0004407;GO:0004407;GO:0004407;GO:0005080;GO:0005080;GO:0005634;GO:0005634;GO:0005634;GO:0005667;GO:0005667;GO:0005737;GO:0005737;GO:0006281;GO:0006325;GO:0006325;GO:0006325;GO:0007507;GO:0008134;GO:0008134;GO:0008340;GO:0016575;GO:0016575;GO:0016575;GO:…	K11409	EC:3.5.1.98	B	KOG1343;0DH82;195A6;1AV9B;0UM1F;0V6W3;09URG;1CRY6;12P3Q	histone deacetylase 9 [Source:RGD Symbol;Acc:1310748]	687001	E5RQ38
ENSRNOG00000013320	131.886	179.61	84.1612	0.468578	-1.09364	0.00584137	0.186565	5	57883675	57896475	-	1164	RGD1561916	GO:0002177;GO:0005634;GO:0005654;GO:0005737;GO:0005829;GO:0034622;GO:0043014;GO:0048471;GO:0048471;	K18634	-	Z;S	0V5ZF;1ASBP;09UZN;0DG96;12W6U;0IJMT;194RI;1CQYM;0UHYP	similar to testes development-related NYD-SP22 isoform 1 [Source:RGD Symbol;Acc:1561916]	500441	-
ENSRNOG00000015071	74.305	104.919	43.6905	0.41642	-1.26389	0.00591629	0.187315	1	70253650	70266809	+	3080	Zim1	GO:0000978;GO:0000981;GO:0005634;GO:0006355;GO:0006355;GO:0006357;GO:0046872;GO:0000978;GO:0000981;GO:0005634;GO:0006357;	K09228	-	K	0UX97;1D6BK;0DX77;143V4;0VPS9;KOG1721;0ACK9	zinc finger, imprinted 1 [Source:RGD Symbol;Acc:1310930]	308322	A0A0G2KA26
ENSRNOG00000060179	157.224	242.748	71.7003	0.29537	-1.75941	0.00610835	0.191398	X	139579268	139916883	-	1848	Gpc3	GO:0001658;GO:0001822;GO:0005764;GO:0005886;GO:0005886;GO:0008285;GO:0009617;GO:0009887;GO:0009948;GO:0009966;GO:0010171;GO:0030282;GO:0030316;GO:0030324;GO:0030513;GO:0035116;GO:0040008;GO:0045732;GO:0045807;GO:0045879;GO:0045880;GO:0045926;GO:0046326;GO:0046658;GO:0046658;GO:0050680;GO:0060422;GO:0060828;GO:0060976;GO:0062023;GO:0072111;GO:0072138;GO:0072180;GO:0072203;GO:0090090;GO:0090263;GO:…	K08109	-	-	-	glypican 3 [Source:RGD Symbol;Acc:2725]	25236	P13265
ENSRNOG00000005375	237.948	368.462	107.434	0.291575	-1.77806	0.00613332	0.191527	5	6936016	7465510	-	3852	RGD1564053	-	-	-	S;T	12QMQ;1927U;1B076;1CS5I;0DHFD;0UIGV;0IFD0;09W64;0V74D	RIKEN cDNA A830018L16 gene [Source:MGI Symbol;Acc:MGI:2444149]	500390	-
ENSRNOG00000028781	46.7406	74.0387	19.4425	0.262599	-1.92907	0.00613464	0.191527	1	101959540	102013243	-	5775	Abcc6	GO:0005524;GO:0005524;GO:0005654;GO:0005886;GO:0015431;GO:0015867;GO:0016021;GO:0016323;GO:0016887;GO:0022857;GO:0030643;GO:0042626;GO:0042626;GO:0055085;GO:0071716;	K05669	-	Q	KOG0054;0V48M;09T9I;0UFWQ;1CPBJ;0DEMQ;12N3Q;18YHV;1AXXY	ATP binding cassette subfamily C member 6 [Source:RGD Symbol;Acc:620268]	81642	O88269
ENSRNOG00000031448	94.595	133.082	56.1078	0.421603	-1.24604	0.00631952	0.19299	5	153835821	153888506	+	2384	Stpg1	GO:0043065;GO:1902110;	-	-	S	0V51V;12N4Z;0IK80;18TZ1;1CQ29;1B14N;0DFCJ;0UGMK;09U2V	sperm-tail PG-rich repeat containing 1 [Source:RGD Symbol;Acc:1560169]	500566	Q4KLY8
ENSRNOG00000059362	35.2728	52.9664	17.5793	0.331895	-1.5912	0.00633467	0.19299	19	39063998	39077722	+	6956	Has3	GO:0005634;GO:0005737;GO:0005887;GO:0016020;GO:0016021;GO:0030213;GO:0030213;GO:0036117;GO:0042802;GO:0045226;GO:0045226;GO:0045893;GO:0050501;GO:0050501;GO:0085029;GO:0085029;GO:1900106;GO:0005634;GO:0005634;GO:0005737;GO:0005737;GO:0005887;GO:0016020;GO:0016021;GO:0030213;GO:0030213;GO:0030213;GO:0030213;GO:0036117;GO:0036117;GO:0042802;GO:0042802;GO:0045226;GO:0045226;GO:0045226;GO:0045893;GO:…	K00752	EC:2.4.1.212	-	-	hyaluronan synthase 3 [Source:RGD Symbol;Acc:628656]	266805	Q8CH92
ENSRNOG00000005874	156.708	212.817	100.599	0.472699	-1.08101	0.00643486	0.194462	7	10988532	11003785	-	2844	Tle2	GO:0005515;GO:0005634;GO:0006355;GO:0003714;GO:0003714;GO:0003714;GO:0005515;GO:0005634;GO:0005634;GO:0005634;GO:0005634;GO:0005654;GO:0005667;GO:0005925;GO:0006355;GO:0006355;GO:0016055;GO:0016604;GO:0045892;GO:0045892;GO:0070491;GO:0090090;GO:0090090;GO:0090090;	K04497	-	K;B	12N8K;1ASQH;1D06P;0UTW7;KOG0639;0DQRQ;0A3EV;18TSI;0V4HK	TLE family member 2, transcriptional corepressor [Source:RGD Symbol;Acc:1306665]	299636	Q496Z7
ENSRNOG00000003031	4177.97	6778.47	1577.48	0.232718	-2.10334	0.00650303	0.194717	13	50091430	50153823	+	8531	Atp2b4	GO:0000166;GO:0000166;GO:0000166;GO:0003407;GO:0005388;GO:0005388;GO:0005388;GO:0005388;GO:0005388;GO:0005388;GO:0005516;GO:0005516;GO:0005524;GO:0005524;GO:0005524;GO:0005886;GO:0005887;GO:0005929;GO:0006357;GO:0006811;GO:0006816;GO:0006816;GO:0006874;GO:0006874;GO:0006874;GO:0007283;GO:0010629;GO:0010751;GO:0014832;GO:0014832;GO:0015085;GO:0016020;GO:0016020;GO:0016020;GO:0016020;GO:0016021;GO:…	K05850	EC:7.2.2.10	P	0DJY0;18ZBC;12P5I;1B2BV;09YFF;1CURI;KOG0204;0V9D9;0US9G	ATPase plasma membrane Ca2+ transporting 4 [Source:RGD Symbol;Acc:621305]	29600	Q64542
ENSRNOG00000033863	777.116	1089.03	465.202	0.427172	-1.22711	0.00656443	0.19591	3	2800650	2803574	-	2925	Ajm1	GO:0045216;GO:0045216;	-	-	-	-	apical junction component 1 homolog [Source:RGD Symbol;Acc:1560470]	362083	D3ZTF0
ENSRNOG00000020185	1640.23	2223.74	1056.72	0.4752	-1.07339	0.0068568	0.202356	8	117358787	117366096	-	4495	Wdr6	GO:0005515;GO:0005737;GO:0005829;GO:0005886;GO:0007050;GO:0008180;GO:0008285;GO:0010507;	K24737	-	S;O	0DNW4;191PB;KOG0974;1CXTJ;0VC42;12TH7;1AU6B;0UT14;0A18D	WD repeat domain 6 [Source:RGD Symbol;Acc:1307649]	301007	Q5XFW6
ENSRNOG00000008428	100.116	165.856	34.3765	0.207267	-2.27044	0.00685821	0.202356	8	53678777	53743642	+	2747	Drd2	GO:0001591;GO:0001591;GO:0001659;GO:0001975;GO:0001976;GO:0002027;GO:0002028;GO:0002052;GO:0004930;GO:0004930;GO:0004952;GO:0004952;GO:0005886;GO:0005887;GO:0005929;GO:0007186;GO:0007186;GO:0007195;GO:0007195;GO:0007195;GO:0007270;GO:0007409;GO:0007608;GO:0007625;GO:0007626;GO:0007628;GO:0007631;GO:0008104;GO:0008285;GO:0008306;GO:0008542;GO:0009416;GO:0016021;GO:0021853;GO:0021984;GO:0030336;GO:…	K04145	-	T	KOG3656;0V9WF;0DEU8;13IKA;09YYS	dopamine receptor D2 [Source:RGD Symbol;Acc:2520]	24318	P61169
ENSRNOG00000012068	4.34274	8.68548	0	0	-Inf	0.0069594	0.203691	5	74997843	75005567	-	3485	LOC685849	-	-	-	S	13KZ7;1B11F;0IEIZ;1CWTT;0VB7A;0DMXW;0A0B6;0UR5W;192YD	RIKEN cDNA D630039A03 gene [Source:MGI Symbol;Acc:MGI:2442889]	685849	D4A4N9
ENSRNOG00000004540	35.5595	52.4532	18.6658	0.355857	-1.49063	0.00710452	0.205298	8	132241134	132246694	+	823	Clec3b	GO:0001501;GO:0001503;GO:0001503;GO:0001503;GO:0001503;GO:0001652;GO:0001652;GO:0001652;GO:0005509;GO:0005509;GO:0005509;GO:0005615;GO:0005615;GO:0005615;GO:0005615;GO:0005737;GO:0005737;GO:0005737;GO:0008201;GO:0008201;GO:0008201;GO:0010756;GO:0010756;GO:0030246;GO:0030282;GO:0030282;GO:0030282;GO:0030282;GO:0036143;GO:0036143;GO:0071310;GO:0071310;GO:0071560;GO:0071560;	K17520	-	W;T;V	13PCW;0A322;0VD84;192NM;0UGSN;KOG4297;1AY39;0DQIE;1CZKS	C-type lectin domain family 3, member B [Source:RGD Symbol;Acc:1311031]	100912012	D3ZUU6
ENSRNOG00000005600	437.331	592.407	282.255	0.476455	-1.06959	0.00713463	0.20541	3	43111240	43119159	-	3375	Nr4a2	GO:0000122;GO:0000977;GO:0000978;GO:0001228;GO:0001666;GO:0001764;GO:0001975;GO:0003677;GO:0003677;GO:0003677;GO:0003677;GO:0003700;GO:0003700;GO:0004879;GO:0004879;GO:0005634;GO:0005634;GO:0005634;GO:0005634;GO:0005634;GO:0005737;GO:0006351;GO:0006351;GO:0006355;GO:0006355;GO:0006355;GO:0007399;GO:0008270;GO:0008270;GO:0008344;GO:0009791;GO:0010467;GO:0010468;GO:0016607;GO:0021952;GO:0021953;GO:…	K08558	-	K	1AWM7;12N74;19487;0UQPP;1CWCA;09TF3;KOG4217;0V4E5;0DES5	nuclear receptor subfamily 4, group A, member 2 [Source:RGD Symbol;Acc:3202]	54278	Q07917;A0A0G2JSV4;Q3LZI5
ENSRNOG00000025012	22.8389	40.649	5.02881	0.123713	-3.01493	0.0074661	0.210196	16	8577840	8686131	-	2617	Chat	GO:0016740;GO:0016746;GO:0016746;GO:0016746;GO:0016746;	K00623	EC:2.3.1.6	I	1CVBE;0UJVB;0DPKV;09UUK;0V5U4;KOG3717;12NYF	choline O-acetyltransferase [Source:RGD Symbol;Acc:1304627]	290567	A0A0G2JYQ6
ENSRNOG00000010440	647.735	928.006	367.464	0.395971	-1.33653	0.00746976	0.210196	18	62805410	62944630	+	1716	Gnal	GO:0003924;GO:0005525;GO:0007165;GO:0007186;GO:0019001;GO:0031683;GO:0003924;GO:0005525;GO:0007165;GO:0007186;GO:0019001;GO:0031683;GO:0003924;GO:0003924;GO:0005525;GO:0005525;GO:0007165;GO:0007165;GO:0007165;GO:0007186;GO:0007186;GO:0019001;GO:0019001;GO:0031683;GO:0031683;	K04633	-	F;T	1CQP8;KOG0099;1944X;12Q7M;09UPX;0UHJ6;0DFZT;0V5PH;1AWUQ	G protein subunit alpha L [Source:RGD Symbol;Acc:2715]	24611	P38406
ENSRNOG00000023492	66.717	93.5999	39.8342	0.425579	-1.2325	0.00747029	0.210196	18	1723565	1784233	+	4371	Greb1l	GO:0001822;	-	-	S	0DEIN;13ASJ;0UHSE;09T7F;1CP8H;0V46E;0IF9T	GREB1 like retinoic acid receptor coactivator [Source:RGD Symbol;Acc:1562371]	498819	-
ENSRNOG00000016306	423.247	581.119	265.375	0.456663	-1.1308	0.00748982	0.21042	2	8926850	9504134	-	23017	Adgrv1	GO:0004888;GO:0004930;GO:0005509;GO:0005737;GO:0007154;GO:0007166;GO:0007186;GO:0007194;GO:0007605;GO:0009986;GO:0016021;GO:0043235;GO:0045494;GO:0048496;GO:0050877;GO:0050953;GO:0004930;GO:0007154;GO:0007194;GO:0016021;GO:0001965;GO:0002141;GO:0002142;GO:0004930;GO:0004930;GO:0004930;GO:0005509;GO:0005737;GO:0005886;GO:0007186;GO:0007194;GO:0007194;GO:0007194;GO:0007601;GO:0007605;GO:0009986;GO:…	K18263	-	T;P	KOG1306;12X61;0VY13	adhesion G protein-coupled receptor V1 [Source:RGD Symbol;Acc:1562101]	100362255	-
ENSRNOG00000028649	207.638	334.294	80.982	0.242247	-2.04545	0.00756211	0.211475	19	18079094	18188330	+	3178	Tox3	GO:0003682;GO:0003713;GO:0005654;GO:0005829;GO:0042803;GO:0042981;GO:0043524;GO:0045944;GO:0051219;	-	-	K	09X38;18U2D;0DIE9;1B1HI;0UQTC;13RW7;0V81P;KOG0381;1CT4U	TOX high mobility group box family member 3 [Source:RGD Symbol;Acc:1311529]	291908	-
ENSRNOG00000059507	89.0316	124.199	53.8643	0.433694	-1.20525	0.00772944	0.214177	3	9267122	9326993	-	4749	Lamc3	GO:0000904;GO:0000904;GO:0005604;GO:0005604;GO:0005604;GO:0005604;GO:0007601;GO:0007601;GO:0009887;GO:0009888;GO:0014002;GO:0014002;GO:0016020;GO:0016477;GO:0034446;GO:0060041;GO:0060041;	K06247	-	-	-	laminin subunit gamma 3 [Source:RGD Symbol;Acc:1309399]	311862	-
ENSRNOG00000005960	444.66	678.4	210.921	0.31091	-1.68543	0.00793664	0.2176	8	43315592	43336304	-	3591	RGD1311744	-	-	-	-	-	similar to RIKEN cDNA 5830475I06 [Source:RGD Symbol;Acc:1311744]	-	-
ENSRNOG00000039544	117.939	160.246	75.6321	0.471976	-1.08321	0.00821914	0.222995	X	15506724	15520712	-	3712	Kcnd1	GO:0005216;GO:0005216;GO:0005244;GO:0005249;GO:0005249;GO:0005249;GO:0005250;GO:0005267;GO:0005515;GO:0005515;GO:0006811;GO:0006811;GO:0006811;GO:0006813;GO:0006813;GO:0006813;GO:0008076;GO:0008076;GO:0008076;GO:0014069;GO:0016020;GO:0016020;GO:0016020;GO:0016021;GO:0016021;GO:0030425;GO:0034765;GO:0042995;GO:0043025;GO:0043197;GO:0045211;GO:0051260;GO:0051260;GO:0055085;GO:0055085;GO:0071805;GO:…	K04891	-	P	09VDE;0DGMW;1CRNY;1AUF0;18T1H;0V6CD;0UIXY;KOG4390;13I54	potassium voltage-gated channel subfamily D member 1 [Source:RGD Symbol;Acc:621364]	116695	D3ZYK3
ENSRNOG00000003800	227.262	341.893	112.631	0.329433	-1.60194	0.00828894	0.22422	10	97509971	97582188	-	2423	Rgs9	GO:0007186;GO:0035556;GO:0098839;GO:0098978;	K13765	-	T	0UKJI;09WW3;0DI6C;1ASJ5;1CSWR;0V7U5;12RNH;18YDM;KOG3589	regulator of G-protein signaling 9 [Source:RGD Symbol;Acc:3572]	29481	P49805
ENSRNOG00000033134	3491.7	5215.41	1767.99	0.338993	-1.56067	0.00835769	0.22541	2	11658568	11822787	+	6451	Mef2c	GO:0000977;GO:0000977;GO:0003677;GO:0003677;GO:0003677;GO:0005634;GO:0045944;GO:0045944;GO:0046983;GO:0046983;GO:0000122;GO:0000165;GO:0000977;GO:0000977;GO:0000977;GO:0000981;GO:0001228;GO:0003677;GO:0003677;GO:0003677;GO:0003680;GO:0003700;GO:0005634;GO:0005634;GO:0005654;GO:0005737;GO:0006355;GO:0007507;GO:0010628;GO:0014902;GO:0016607;GO:0030182;GO:0030279;GO:0032991;GO:0033613;GO:0043231;GO:…	K04454	-	-	-	myocyte enhancer factor 2C [Source:RGD Symbol;Acc:1563119]	499497	A0A096MJY4
ENSRNOG00000023337	158.581	264.869	52.294	0.197434	-2.34056	0.0086934	0.232058	4	18178656	18396035	-	3387	Sema3a	GO:0001764;GO:0002027;GO:0005515;GO:0007411;GO:0007413;GO:0008045;GO:0010633;GO:0010977;GO:0021612;GO:0021637;GO:0021675;GO:0021772;GO:0021785;GO:0021828;GO:0030215;GO:0030215;GO:0030517;GO:0036486;GO:0038191;GO:0045499;GO:0048813;GO:0048841;GO:0048841;GO:0048843;GO:0048846;GO:0050919;GO:0060385;GO:0060666;GO:0061549;GO:0061551;GO:0071526;GO:0097490;GO:0097491;GO:0150020;GO:1901166;GO:1902285;GO:…	K06840	-	T	09YQF;0DFQ0;1CQDK;0V9N8;12RKU;1ASSR;0UH3Z;18XZJ;KOG3611	semaphorin 3A [Source:RGD Symbol;Acc:3657]	29751	Q63548
ENSRNOG00000023458	691.719	930.829	452.61	0.486244	-1.04025	0.00872253	0.232154	X	131340045	131343853	-	3530	Dcaf12l1	GO:0003674;GO:0005515;GO:0005575;GO:0008150;GO:0080008;	-	-	S	12STZ;1CWQG;0VB4C;18TUP;0UR2A;0DMUX;0IGRG;0A08C;1AXZ0	DDB1 and CUL4 associated factor 12-like 1 [Source:RGD Symbol;Acc:1563873]	-	-
ENSRNOG00000026309	10.0363	17.7299	2.34272	0.132134	-2.91993	0.00903627	0.237381	4	157294287	157304653	-	1693	LOC100911585	GO:0005515;GO:0005829;	-	-	T	0VBDW;0A0HR;0URJ9;1CX16;12SVI;0DN4Q;1B4Z5;191V5;KOG0531	leucine-rich repeat-containing protein 23-like [Source:RGD Symbol;Acc:6491966]	312707	G3V9K7;Q6AYI9
ENSRNOG00000000500	57.7763	82.296	33.2565	0.404109	-1.30718	0.00913712	0.237942	20	7718282	7746331	+	2985	Scube3	GO:0005509;GO:0005886;GO:0009986;GO:0042802;	K24468	-	T	KOG1217	signal peptide, CUB domain and EGF like domain containing 3 [Source:RGD Symbol;Acc:1304880]	294297	F1LV96
ENSRNOG00000014975	816.31	1100.06	532.558	0.484116	-1.04657	0.0092307	0.23904	5	76092287	76102590	+	2202	Zfp483	GO:0000978;GO:0000981;GO:0003677;GO:0005634;GO:0005634;GO:0006355;GO:0006355;GO:0006357;GO:0046872;	K09229	-	K	1CWA8;1AS8S;194YH;0V4DW;0DNJ2;0A3YW;0UQXM;KOG1721;12PGP	zinc finger protein 483 [Source:RGD Symbol;Acc:727958]	170955	Q99PJ8
ENSRNOG00000006776	7.10882	13.045	1.17263	0.0898908	-3.47568	0.00928089	0.239998	4	99074535	99125111	-	2146	Smyd1	GO:0003674;GO:0003714;GO:0003714;GO:0005515;GO:0005575;GO:0005634;GO:0005634;GO:0005634;GO:0005737;GO:0005737;GO:0006338;GO:0006338;GO:0007507;GO:0007507;GO:0008150;GO:0010831;GO:0010831;GO:0018024;GO:0018024;GO:0034968;GO:0034968;GO:0035914;GO:0035914;GO:0045663;GO:0045663;GO:0045892;GO:0045892;	K11426	-	B	0UHU2;0V88P;KOG2084;1ATE7;18UCX;1CX3P;0A0JT;0DJX8;13CUM	SET and MYND domain containing 1 [Source:RGD Symbol;Acc:1305105]	297333	D4A3D2
ENSRNOG00000007044	107.167	153.05	61.2836	0.400416	-1.32043	0.00970541	0.24654	3	159321310	159347631	+	2525	L3mbtl1	GO:0005515;GO:0005634;GO:0006355;GO:0008270;GO:0005634;GO:0005634;GO:0006355;GO:0006355;	K24387	-	K;B	0URT3;1B1SX;1CS6C;18S20;0DJVM;0V49R;KOG3766;09YFC;12N50	L3MBTL histone methyl-lysine binding protein 1 [Source:RGD Symbol;Acc:1307316]	311613	-
ENSRNOG00000060693	93.3648	147.113	39.6161	0.269289	-1.89277	0.00971449	0.24654	1	88131554	88162583	-	4117	Catsperg	GO:0036128;GO:0097228;	K16894	-	-	-	cation channel sperm associated auxiliary subunit gamma [Source:RGD Symbol;Acc:1310942]	292767	-
ENSRNOG00000012103	16.9072	27.4644	6.35003	0.23121	-2.11273	0.00973626	0.24654	1	8933831	8944987	+	1266	Nmbr	GO:0004930;GO:0004930;GO:0004930;GO:0004946;GO:0004946;GO:0005886;GO:0007165;GO:0007186;GO:0007186;GO:0007186;GO:0008528;GO:0008528;GO:0016020;GO:0016021;GO:0016021;GO:0016021;GO:0031989;GO:0031989;GO:0004930;GO:0004930;GO:0004930;GO:0004930;GO:0004946;GO:0004946;GO:0005829;GO:0005886;GO:0005886;GO:0005887;GO:0007165;GO:0007186;GO:0007186;GO:0007186;GO:0007186;GO:0008528;GO:0008528;GO:0016020;GO:…	-	-	T	KOG3656	neuromedin B receptor [Source:RGD Symbol;Acc:3181]	-	-
ENSRNOG00000009792	62.4165	90.2138	34.6192	0.383746	-1.38178	0.00975056	0.24654	2	173453670	173563273	-	2794	Zbbx	GO:0008270;GO:0003341;GO:0008270;GO:0008270;GO:0031514;	-	-	S	0IVIG;0DJQC;0A479;1CZN9;13N79;0VF28	zinc finger, B-box domain containing [Source:RGD Symbol;Acc:1308632]	361964	Q4QR78
ENSRNOG00000011936	159.877	213.364	106.39	0.49863	-1.00396	0.00991232	0.249372	8	115141539	115149527	-	1630	Abhd14a	GO:0005737;GO:0005737;GO:0005737;GO:0016020;GO:0016021;GO:0016787;GO:0005737;GO:0005737;GO:0005737;GO:0016020;GO:0016021;GO:0016787;	K13706	-	S	13PZC;0VEHX;0DREY;1912B;0IWCE;0UREK;1D0M1;0A3V2;1B510	abhydrolase domain containing 14A [Source:RGD Symbol;Acc:1309721]	300982	Q5I0C4
ENSRNOG00000002057	14.8048	25.74	3.86956	0.150333	-2.73377	0.00995056	0.249372	14	7618022	7682377	+	1202	Slc10a6	GO:0005886;GO:0016020;GO:0043250;GO:0043251;GO:0005886;GO:0016020;GO:0043250;GO:0043251;	K14346	-	P	18Y6I;1ATY4;0V6AV;12RBV;KOG2718;0DGK2;09VBJ;0UIE7;1CR9X	solute carrier family 10 member 6 [Source:RGD Symbol;Acc:727800]	289459	Q70EX6
ENSRNOG00000058317	722.124	1140.79	303.461	0.266011	-1.91044	0.00997586	0.249372	X	157150655	157154555	+	1619	Pnck	GO:0004672;GO:0004683;GO:0005524;GO:0006468;	K08795	EC:2.7.11.17	-	-	pregnancy up-regulated nonubiquitous CaM kinase [Source:RGD Symbol;Acc:69249]	29660	O70150
ENSRNOG00000047447	41.147	60.0953	22.1988	0.369393	-1.43677	0.0100093	0.249457	4	157374318	157374952	+	354	AC115420.2	-	-	-	-	-	-	-	-
ENSRNOG00000021410	1213.4	1860.6	566.195	0.304308	-1.71639	0.0101298	0.250112	2	262914327	263650441	+	1721	Negr1	GO:0005886;GO:0007626;GO:0007631;GO:0010976;GO:0098609;	K06775	-	T	KOG3510	neuronal growth regulator 1 [Source:RGD Symbol;Acc:708416]	59318	Q9Z0J8
ENSRNOG00000033973	82.9612	118.442	47.4802	0.400872	-1.31878	0.0101814	0.250112	6	104406897	104409005	-	2109	Ccdc177	-	-	-	S	0UU65;0DQ8M;1CZUF;1AYH9;18U70;0A33N;0IKWT;0VDYM;12PSZ	coiled-coil domain containing 177 [Source:RGD Symbol;Acc:1561115]	500686	D4A8V2
ENSRNOG00000026336	57.8698	80.9609	34.7786	0.429573	-1.21903	0.0105268	0.25518	16	81189073	81209429	+	1009	Tmem255b	GO:0016020;GO:0016021;GO:0016020;GO:0016021;GO:0016020;GO:0016021;	-	-	-	-	transmembrane protein 255B [Source:RGD Symbol;Acc:1566042]	290877	B5DFM9
ENSRNOG00000027276	193.276	262.838	123.714	0.470685	-1.08717	0.0106292	0.256638	5	15747614	16140896	-	1944	Xkr4	GO:0016021;	-	-	S	KOG4790;12RMB;0US7X;0V68X;09V9P;0DNVX;1CXTC	XK related 4 [Source:RGD Symbol;Acc:1549780]	297801	Q5GH59
ENSRNOG00000027309	80.0174	131.68	28.3546	0.21533	-2.21538	0.0107113	0.256768	17	2201924	2278613	-	2853	AABR07026805.1	GO:0016020;GO:0016021;GO:0016021;GO:0016021;	-	-	T	1CST1;0DI2H;12Q3Q;194U6;0UJCR;KOG3516;0V5DY;1B2FA;09VPX	-	-	-
ENSRNOG00000006410	548.448	839.109	257.787	0.307215	-1.70268	0.0108708	0.25758	6	99356509	99361909	+	2700	Akap5	GO:0005516;GO:0005516;GO:0005516;GO:0005886;GO:0005886;GO:0008179;GO:0008179;GO:0016020;GO:0045762;GO:0045762;	K16522	-	T;U	1D29U;1AT4P;0IIWH;0VES3;0A495;0UJF6;12T9B;192P5;0DSYQ	A-kinase anchoring protein 5 [Source:RGD Symbol;Acc:620829]	171026	F1LPP6
ENSRNOG00000011826	1520.46	2174.26	866.663	0.398602	-1.32698	0.0109464	0.25812	16	22250470	22306662	+	5016	Lzts1	GO:0008017;GO:0016242;GO:0044772;	-	-	Z	09WFD;0UTW2;1CSF2;135F0;18ZB8;0DHQR;0V7DX;0IGJE;1ARN6	leucine zipper tumor suppressor 1 [Source:RGD Symbol;Acc:708565]	266711	Q8CFC9
ENSRNOG00000027944	815.649	1141.88	489.42	0.42861	-1.22226	0.0110903	0.260179	1	78893271	78895930	+	1826	Pnma8a	-	-	-	S	09WUY;0IKIG;0UJ04;13N10;1B074;195KM;1CSVB;0V7SW;0DI4X	PNMA family member 8A [Source:RGD Symbol;Acc:1310803]	361515	D3ZA53
ENSRNOG00000011562	274.537	369.16	179.914	0.48736	-1.03694	0.0111405	0.260685	X	151103576	151107016	+	2947	Slitrk2	GO:0005515;GO:0007409;GO:0007409;GO:0007409;GO:0007409;GO:0007409;GO:0016020;GO:0016021;GO:0016021;GO:0016021;GO:0050807;GO:0050807;GO:0051965;GO:0051965;GO:0098978;GO:0098978;GO:0098982;GO:0098982;GO:0099055;GO:0099560;GO:0099560;GO:1905606;GO:1905606;GO:1905606;GO:1905606;	-	-	T	12SPR;09UKE;0IGN5;1CQJG;1AZYP;0DFW5;0V5JT;191F4;0UR4Z	SLIT and NTRK-like family, member 2 [Source:RGD Symbol;Acc:1561361]	309349	D3ZK41
ENSRNOG00000020636	533.857	730.665	337.049	0.46129	-1.11625	0.0112887	0.261724	1	87199313	87221892	-	1470	Spint2	GO:0001843;GO:0001843;GO:0004867;GO:0004867;GO:0004867;GO:0004867;GO:0004867;GO:0005737;GO:0005737;GO:0005886;GO:0005886;GO:0006508;GO:0007163;GO:0007163;GO:0008233;GO:0010951;GO:0016020;GO:0016021;GO:0022408;GO:0022408;GO:0060672;GO:0060672;GO:0071711;GO:0071711;GO:0071773;GO:2000146;GO:2000146;GO:2000178;GO:0001843;GO:0004867;GO:0004867;GO:0004867;GO:0004867;GO:0005737;GO:0005886;GO:0005886;GO:…	K23421	-	O	09YIU;1CUT0;0V9GI;0DJZ4;1AYCP;13PVW;0UK96;KOG4295;18ZAJ	serine peptidase inhibitor, Kunitz type, 2 [Source:RGD Symbol;Acc:735123]	292770	G3V8S0;Q6P796
ENSRNOG00000017766	1416.85	2006.2	827.501	0.412472	-1.27763	0.0112999	0.261724	8	72405748	72460240	+	2582	Ca12	GO:0004089;GO:0004089;GO:0004089;GO:0004089;GO:0004089;GO:0004089;GO:0005886;GO:0006730;GO:0008270;GO:0008270;GO:0008270;GO:0016020;GO:0016021;GO:0016021;GO:0016021;GO:0016829;GO:0016836;GO:0046872;GO:0055064;GO:0055064;	K01672	EC:4.2.1.1	P	0A1V6;0UKWP;18Z10;13IIK;0VDK1;0DQEY;KOG0382;1B50Q;1CZGZ	carbonic anhydrase 12 [Source:RGD Symbol;Acc:1306612]	363085	A2IBE2
ENSRNOG00000049792	18.4789	31.0946	5.86313	0.188558	-2.40692	0.0113734	0.262092	16	37676962	38063821	-	1701	Glra3	GO:0004888;GO:0004888;GO:0005216;GO:0005216;GO:0005230;GO:0005230;GO:0005254;GO:0005886;GO:0005887;GO:0005887;GO:0005887;GO:0006811;GO:0006811;GO:0006811;GO:0006821;GO:0006821;GO:0006821;GO:0016020;GO:0016021;GO:0016021;GO:0016021;GO:0016594;GO:0016594;GO:0016934;GO:0016934;GO:0016934;GO:0016935;GO:0022824;GO:0022824;GO:0022852;GO:0030054;GO:0034220;GO:0034220;GO:0034707;GO:0042995;GO:0045202;GO:…	K05195	-	T	KOG3644	glycine receptor, alpha 3 [Source:RGD Symbol;Acc:621229]	114516	Q99JC9
ENSRNOG00000012284	130.916	175.039	86.7918	0.495842	-1.01205	0.0114108	0.262246	9	39539530	40008680	-	1953	Khdrbs2	GO:0003676;GO:0003723;GO:0008143;GO:0008266;GO:0017124;GO:0042169;GO:0048024;	K17843	-	A;K	12T8P;0DFQ5;1CQDS;0UK08;1AZHI;18WU4;KOG1588;0V5DP;09UEA	KH RNA binding domain containing, signal transduction associated 2 [Source:RGD Symbol;Acc:621738]	170843	Q920F3
ENSRNOG00000023935	1038.28	1451.34	625.221	0.430787	-1.21495	0.0115491	0.263181	3	147843077	147851768	-	1819	Nrsn2	GO:0007399;GO:0016020;GO:0016021;GO:0030133;GO:0030133;GO:0030133;GO:0030133;GO:0031410;GO:0043005;GO:0043025;GO:0043025;GO:0005886;GO:0007399;GO:0016020;GO:0016021;GO:0030133;GO:0030133;GO:0030133;GO:0030133;GO:0030133;GO:0031410;GO:0031410;GO:0043005;GO:0043025;GO:0043025;GO:0043025;	-	-	U	0A2DK;13KC3;1B3PY;1CZ1D;0UTB5;0VD96;0IHGJ;0DQ0U;193FI	neurensin 2 [Source:RGD Symbol;Acc:1586322]	689978	B0K009
ENSRNOG00000014227	6.03739	11.4119	0.662838	0.0580828	-4.10574	0.0116094	0.263181	1	103298174	103323476	-	1285	Mrgprx3	GO:0004930;GO:0004930;GO:0004930;GO:0004930;GO:0007165;GO:0007186;GO:0007186;GO:0007186;GO:0007186;GO:0007218;GO:0008188;GO:0016020;GO:0016021;GO:0016021;GO:0016021;	K08396	-	T	0UM4U;0VBA7;0DN0T;09XHS;194VG;141QE;0J9NM;1CWWY;1ASCV	MAS related GPR family member X3 [Source:RGD Symbol;Acc:632282]	252960	Q7TN49;A0A0H2UHL4
ENSRNOG00000017646	35.9003	53.3586	18.4421	0.345625	-1.53272	0.0116574	0.263181	19	54184946	54210515	-	336	RGD1309651	-	-	-	S	0UWFG;0J40B;0DVS6;1D52I;13WFV;0VKKG;0A9P0;1B6TM	similar to 1190005I06Rik protein [Source:RGD Symbol;Acc:1309651]	361424	D3ZSX5
ENSRNOG00000002053	390.854	553.425	228.284	0.412492	-1.27756	0.0117164	0.263981	14	14439082	14689554	-	11571	Fras1	GO:0002009;GO:0002009;GO:0003338;GO:0003338;GO:0003674;GO:0005515;GO:0005575;GO:0005604;GO:0005604;GO:0007154;GO:0007154;GO:0008150;GO:0015031;GO:0015031;GO:0016020;GO:0016021;GO:0016021;GO:0016021;GO:0030326;GO:0030326;GO:0043588;GO:0043588;GO:0060021;GO:0060021;	K23379	-	O;W;T;P;V	KOG1306;KOG3525;KOG1216;KOG3597;KOG1025	Fraser extracellular matrix complex subunit 1 [Source:RGD Symbol;Acc:1306516]	289486	-
ENSRNOG00000025110	303.228	476.866	129.589	0.271752	-1.87964	0.0118517	0.265304	1	190681094	190742444	+	4100	Vwa3a	-	K24509	-	S	0DNDU;0V73M;0A0SP;1AT9J;0UHP2;0IGU6;18T4A;13EZC;1CPZ2	von Willebrand factor A domain containing 3A [Source:RGD Symbol;Acc:1311670]	293449	A1A5Q7
ENSRNOG00000025415	30.3184	45.7799	14.8569	0.32453	-1.62358	0.0122056	0.269133	13	81988926	82006005	-	1868	Mettl11b	GO:0006480;GO:0008168;GO:0006480;GO:0008168;	K19579	EC:2.1.1.299	S;D	0DNXM;0VC5Q;1CXV1;KOG3178;1AWHI;13KXR;0UP4U;0A19Z;18VW7	methyltransferase like 11B [Source:RGD Symbol;Acc:1564106]	289167	-
ENSRNOG00000007455	188.384	273.79	102.979	0.376125	-1.41072	0.0122758	0.269579	10	69737328	69794975	+	4467	Tmem132e	GO:0003674;GO:0005575;GO:0008150;GO:0016020;GO:0016021;GO:0035677;GO:0035677;GO:0044297;GO:0044297;GO:0003674;GO:0005575;GO:0008150;GO:0016020;GO:0016021;GO:0035677;GO:0044297;	K17599	-	S	KOG4789;12SAS;18T1Y;1AS7R;1CSR8;0DI0I;09WQT;0UP5J;0V7K0	transmembrane protein 132E [Source:RGD Symbol;Acc:1565522]	287564	D4A2A3
ENSRNOG00000034191	99.0669	139.811	58.3227	0.417154	-1.26135	0.012454	0.272834	13	80712882	80745347	-	2330	Fmo1	GO:0004497;GO:0004497;GO:0004497;GO:0004497;GO:0004497;GO:0004499;GO:0004499;GO:0004499;GO:0004499;GO:0004499;GO:0004499;GO:0005783;GO:0005789;GO:0006082;GO:0006082;GO:0006970;GO:0009404;GO:0009404;GO:0016020;GO:0016021;GO:0016491;GO:0017144;GO:0017144;GO:0032496;GO:0043231;GO:0043231;GO:0050660;GO:0050660;GO:0050661;GO:0050661;GO:0055114;GO:0070995;GO:0070995;GO:0004497;GO:0004497;GO:0004497;GO:…	K00485	EC:1.14.13.8	Q	09Y1K;12SFZ;1AXPG;KOG1399;1CWF5;0UKIT;0V6D1;18UD5;0DMJV	flavin containing dimethylaniline monoxygenase 1 [Source:RGD Symbol;Acc:2622]	25256	P36365
ENSRNOG00000014296	110.338	172.151	48.5245	0.281872	-1.82689	0.0127927	0.277581	7	130768841	130827152	-	1892	Syt10	GO:0000149;GO:0001786;GO:0005509;GO:0005546;GO:0007268;GO:0007608;GO:0016020;GO:0016021;GO:0017158;GO:0017158;GO:0042802;GO:0042803;GO:0045956;GO:0046982;GO:0070382;	K19910	-	T;U	1BA6Q;0B0MB;14TU8;196V4;1DD0G;KOG1028;0V1E9;0E615;0WD4J	synaptotagmin 10 [Source:RGD Symbol;Acc:62041]	60567	O08625
ENSRNOG00000030568	697.173	951.907	442.44	0.464793	-1.10534	0.0128978	0.278535	14	80975322	81053906	-	6057	Rgs12	GO:0005096;GO:0005515;GO:0005654;GO:0005730;GO:0005737;GO:0005829;GO:0007165;GO:0007165;GO:0030425;GO:0030695;GO:0030695;GO:0030695;GO:0043547;GO:0050790;GO:0005096;GO:0005515;GO:0005737;GO:0007165;GO:0007165;GO:0030425;GO:0030695;GO:0030695;GO:0043547;GO:0050790;GO:0005096;GO:0005737;GO:0007165;GO:0007165;GO:0030425;GO:0030695;GO:0030695;GO:0043547;GO:0050790;	K16449	-	T	09WFZ;0UKWU;12U1H;0V7EI;18TIS;1CSFT;0DHRF;KOG3589;1AY6U	regulator of G-protein signaling 12 [Source:RGD Symbol;Acc:3564]	54292	O08774
ENSRNOG00000026415	27.5097	41.6922	13.3272	0.319655	-1.64541	0.0130082	0.278933	7	95074236	95273298	+	5385	Col14a1	GO:0003229;GO:0005515;GO:0005576;GO:0005581;GO:0005614;GO:0005614;GO:0005615;GO:0030199;GO:0048873;GO:0061050;GO:0062023;	K08133	-	W	0V1AC;14TNG;0E5WD;1DCVW;0WCYY;KOG3544;0B0FT;1BA46	collagen type XIV alpha 1 chain [Source:RGD Symbol;Acc:1305806]	314981	-
ENSRNOG00000007038	131.1	194.006	68.1943	0.351506	-1.50838	0.0130251	0.278967	8	7814895	8524643	-	3341	Cntn5	GO:0005515;GO:0007605;GO:0098982;GO:0099026;GO:0099054;	K06763	-	T	KOG3513	contactin 5 [Source:RGD Symbol;Acc:621302]	114589	P97527
ENSRNOG00000014395	109.348	146.838	71.8581	0.489369	-1.031	0.0132439	0.280875	17	52294942	52569036	-	5035	Gli3	GO:0000122;GO:0000977;GO:0000977;GO:0000978;GO:0001656;GO:0001658;GO:0001701;GO:0001822;GO:0002052;GO:0003682;GO:0003700;GO:0003700;GO:0005634;GO:0005634;GO:0005634;GO:0005654;GO:0005730;GO:0005737;GO:0005737;GO:0005829;GO:0005929;GO:0005929;GO:0005930;GO:0006355;GO:0006355;GO:0006357;GO:0007224;GO:0007224;GO:0007224;GO:0007389;GO:0007411;GO:0007417;GO:0007420;GO:0007442;GO:0007507;GO:0008013;GO:…	K06230	-	K	0UK7M;12R27;0V98N;18SRC;09YB3;KOG1721;0DHR1;1B12J;1CX70	GLI family zinc finger 3 [Source:RGD Symbol;Acc:620272]	140588	-
ENSRNOG00000000963	67.0588	100.24	33.8775	0.337964	-1.56506	0.0133114	0.281456	12	32808022	33016885	-	3219	Tmem132c	-	K17599	-	S	KOG4789;12SAS;18WUW;0UKTE;1CSR8;0DI0I;09WQT;0V7K0;1B0D7	transmembrane protein 132C [Source:RGD Symbol;Acc:1583824]	363915	-
ENSRNOG00000007850	167.98	225.147	110.813	0.492182	-1.02274	0.0135468	0.28478	6	135228803	135259603	-	1634	Mok	GO:0000166;GO:0003674;GO:0004672;GO:0004672;GO:0004674;GO:0004674;GO:0005524;GO:0005524;GO:0005524;GO:0005575;GO:0005634;GO:0005634;GO:0005634;GO:0005737;GO:0005929;GO:0005929;GO:0006468;GO:0006468;GO:0008150;GO:0035556;GO:0097546;GO:0097546;GO:0000166;GO:0003674;GO:0004672;GO:0004672;GO:0004674;GO:0004674;GO:0005524;GO:0005524;GO:0005524;GO:0005575;GO:0005634;GO:0005634;GO:0005737;GO:0005929;GO:…	K08830	EC:2.7.11.22	T	KOG0661	MOK protein kinase [Source:RGD Symbol;Acc:1309274]	362787	Q6AXN5
ENSRNOG00000006831	183.003	247.083	118.922	0.481303	-1.05498	0.0136299	0.285759	8	7128656	7187796	+	3058	Pgr	GO:0000978;GO:0001225;GO:0001228;GO:0001542;GO:0002070;GO:0003677;GO:0003700;GO:0003707;GO:0003707;GO:0004879;GO:0005496;GO:0005634;GO:0006355;GO:0006355;GO:0008270;GO:0010629;GO:0019899;GO:0030879;GO:0038001;GO:0042802;GO:0043401;GO:0043565;GO:0045944;GO:0048286;GO:0050678;GO:0050847;GO:0051117;GO:0060748;	-	-	K	194V3;1AZBQ;12RYY;0UG08;0V9EX;0DJXE;1CUQY;09UME;KOG3575	progesterone receptor [Source:RGD Symbol;Acc:3317]	-	-
ENSRNOG00000051372	110.119	152.656	67.5825	0.442712	-1.17556	0.0136404	0.285759	6	38222555	38228379	-	2610	Mycn	GO:0000978;GO:0001228;GO:0001502;GO:0002053;GO:0003677;GO:0003700;GO:0003700;GO:0005634;GO:0005634;GO:0005634;GO:0005654;GO:0005730;GO:0006355;GO:0006355;GO:0008284;GO:0010628;GO:0010629;GO:0010942;GO:0019900;GO:0030324;GO:0042733;GO:0045607;GO:0045893;GO:0045893;GO:0045944;GO:0045944;GO:0046983;GO:0046983;GO:0048704;GO:0048712;GO:0048754;GO:1990837;GO:2000378;	K09109	-	-	-	MYCN proto-oncogene, bHLH transcription factor [Source:RGD Symbol;Acc:1584995]	298894	Q63379
ENSRNOG00000023895	34.6957	50.634	18.7574	0.37045	-1.43265	0.0136701	0.286052	5	118574801	118642863	+	1404	Ube2u	-	K10584	EC:2.3.2.23	O	KOG0419;1CY02;13RK6;0VDWI;0DQP0;0UTPA;1966R;09YYI;1AY6C	ubiquitin conjugating enzyme E2 U [Source:RGD Symbol;Acc:1565480]	500511	F1M158
ENSRNOG00000045653	47.9425	75.4181	20.4669	0.27138	-1.88162	0.0137037	0.286424	11	82875627	82884660	-	3612	LOC100912498	-	-	-	S	13JI6;0V8I8;0DIY0;1CTPF;0UNE2;09XKC;0IIP3;18Z4G;1AVPE	protein FAM131A-like [Source:RGD Symbol;Acc:6486684]	-	-
ENSRNOG00000016654	33.0593	52.3078	13.8108	0.264029	-1.92123	0.0137712	0.287506	18	79243009	79258570	-	2251	Galr1	GO:0004930;GO:0004930;GO:0004930;GO:0004966;GO:0004966;GO:0004966;GO:0004966;GO:0005654;GO:0005886;GO:0005886;GO:0005886;GO:0005887;GO:0007165;GO:0007186;GO:0007186;GO:0007186;GO:0007186;GO:0007189;GO:0007194;GO:0007194;GO:0007204;GO:0007204;GO:0007218;GO:0008528;GO:0016020;GO:0016021;GO:0016021;GO:0016021;GO:0016021;GO:0017046;GO:0017046;GO:0017046;GO:0042923;GO:0045944;GO:0045944;GO:0045944;GO:…	K04230	-	W;T	KOG3656;0V5IX;09UJR;13KFY;0DFVD;0UHBJ;1B33F;1CQIS;18Z4A	galanin receptor 1 [Source:RGD Symbol;Acc:2656]	50577	Q62805
ENSRNOG00000007608	5.42803	10.8561	0	0	-Inf	0.0138575	0.28781	4	50309281	50312608	-	2409	Fezf1	GO:0000122;GO:0000122;GO:0000976;GO:0000976;GO:0000978;GO:0000978;GO:0000978;GO:0001227;GO:0001227;GO:0001764;GO:0001764;GO:0003700;GO:0005654;GO:0005829;GO:0006357;GO:0007411;GO:0007411;GO:0008285;GO:0008285;GO:0021537;GO:0021537;GO:0021772;GO:0021772;GO:0021797;GO:0021797;GO:0030900;GO:0030900;GO:0043565;GO:0043565;GO:0043697;GO:0043697;GO:0045666;GO:0045666;GO:0045893;GO:0045893;GO:0050767;GO:…	K24502	-	K	1CV8N;09Z3I;12QAD;18SFB;0UI3S;KOG1721;1B3I3;0V828;0DKJ1	Fez family zinc finger 1 [Source:RGD Symbol;Acc:1560480]	500048	D3ZPD6
ENSRNOG00000030530	42.8794	69.4207	16.3382	0.23535	-2.08712	0.0139231	0.28781	7	12893432	12899004	-	934	Gzmm	GO:0001913;GO:0004175;GO:0004252;GO:0004252;GO:0004252;GO:0006508;GO:0006508;GO:0006508;GO:0008219;GO:0008219;GO:0008219;GO:0008233;GO:0008236;GO:0008236;GO:0008236;GO:0016787;	K08649	EC:3.4.21.-	O	0A5FD;0USSN;KOG3627;1B5CZ;1964P;13M7F;1D23X;0VGAA;0DP7H	granzyme M [Source:RGD Symbol;Acc:620022]	29252	G3V726
ENSRNOG00000036760	27.0837	40.8367	13.3307	0.326439	-1.61511	0.0139651	0.28781	1	188278469	188337308	+	3939	Tmc5	GO:0005887;GO:0005887;GO:0016020;GO:0016021;GO:0016021;GO:0016021;GO:0005887;GO:0005887;GO:0016020;GO:0016021;GO:0016021;GO:0016021;	K21988	-	P;U	18XPZ;0IH09;09VEI;1AU21;0UII3;0DGPD;1CRD6;0V6DR;12T46	transmembrane channel-like 5 [Source:RGD Symbol;Acc:1307037]	365360	Q5M7W4
ENSRNOG00000023765	172.854	238.014	107.694	0.452467	-1.14412	0.014004	0.28781	9	86874685	87120573	+	2910	Nyap2	GO:0014065;GO:0014065;GO:0014065;GO:0048812;GO:0048812;GO:0048812;	-	-	T	0IH9T;1B74Y;1CZBD;13EHD;0A2N0;0VDHW;0US8S;0DQ9I	neuronal tyrosine-phosphorylated phosphoinositide- 3-kinase adaptor 2 [Source:RGD Symbol;Acc:9171458]	103690221	-
ENSRNOG00000002013	774.533	1056.94	492.128	0.465617	-1.10278	0.0140825	0.288382	11	61321459	61417842	+	5792	Sidt1	GO:0015485;GO:0016021;	-	-	U	09VHH;12R2S;1AX73;0DJ1X;0UMQU;1CTTG;0V6GS;191VD;0IF6Z	SID1 transmembrane family, member 1 [Source:RGD Symbol;Acc:1559616]	288109	Q6Q3F5
ENSRNOG00000021474	45.1428	78.302	11.9836	0.153044	-2.70798	0.0141388	0.288561	1	98562346	98570949	-	2705	Siglec5	GO:0005764;GO:0005886;GO:0007155;GO:0016020;GO:0016021;GO:0030100;GO:0033691;GO:0033691;GO:0048029;	K06549	-	T	09ZPR;1B5CE;0IJT6;13MQD;1CW2P;19507;0DM7K;0UKZE;0VAKF	sialic acid binding Ig-like lectin 5 [Source:RGD Symbol;Acc:1305432]	292843	-
ENSRNOG00000036680	20.3745	31.8443	8.90475	0.279634	-1.83839	0.0144472	0.29171	10	109832981	109840047	-	2041	Notum	GO:0016787;GO:0016787;GO:0030178;GO:0030178;GO:0030178;GO:0090090;GO:1990697;GO:1990697;GO:1990697;GO:1990697;GO:1990699;GO:1990699;GO:1990699;GO:1990699;	K19882	EC:3.1.1.98	M	12P2A;09V17;0DGAK;191DQ;1B0Z5;0UIPX;1CR00;KOG4287;0V60S	NOTUM, palmitoleoyl-protein carboxylesterase [Source:RGD Symbol;Acc:1307119]	303743	D3ZXI3
ENSRNOG00000051993	93.8351	141.904	45.7661	0.322514	-1.63257	0.0148572	0.293676	16	10250404	10263150	+	3076	Gdf10	GO:0001649;GO:0001649;GO:0005125;GO:0005576;GO:0005615;GO:0007165;GO:0008083;GO:0008083;GO:0008083;GO:0010862;GO:0045444;GO:0045668;GO:0001649;GO:0008083;	K22674	-	-	-	growth differentiation factor 10 [Source:RGD Symbol;Acc:621512]	79216	P55108
ENSRNOG00000008930	24.8904	39.0604	10.7205	0.274459	-1.86534	0.0150982	0.295217	5	79553742	79570073	-	1051	Tnfsf15	GO:0005164;GO:0005164;GO:0005515;GO:0005576;GO:0005576;GO:0005886;GO:0006915;GO:0006915;GO:0006919;GO:0006955;GO:0006955;GO:0007165;GO:0007165;GO:0007250;GO:0016020;GO:0016020;GO:0016020;GO:0016021;	K05478	-	T	1CQ9X;18TDI;1ASMK;0V59S;0IFSK;09UAN;0UG1W;13NWF;0DFK9	TNF superfamily member 15 [Source:RGD Symbol;Acc:628735]	252878	Q8K3Y7
ENSRNOG00000032473	6.7857	13.2216	0.349752	0.026453	-5.24042	0.0151134	0.295217	8	128298594	128416650	-	6506	Scn10a	GO:0001518;GO:0001518;GO:0002027;GO:0005216;GO:0005248;GO:0005248;GO:0005261;GO:0005886;GO:0006811;GO:0006814;GO:0016020;GO:0019233;GO:0034765;GO:0035725;GO:0044325;GO:0055085;GO:0055117;GO:0060371;GO:0086016;GO:0086043;	K04842	-	P	12NIT;0UR3S;0V4YY;KOG2301;09U04;1927M;0DF9X;1B1ZQ;1CPZK	sodium voltage-gated channel alpha subunit 10 [Source:RGD Symbol;Acc:3629]	29571	Q62968
ENSRNOG00000028844	367.546	514.058	221.033	0.429977	-1.21767	0.0151135	0.295217	19	37305248	37325335	+	4149	Slc9a5	GO:0006811;GO:0006812;GO:0006812;GO:0006814;GO:0006814;GO:0006814;GO:0006885;GO:0006885;GO:0015297;GO:0015299;GO:0015299;GO:0015385;GO:0015385;GO:0016020;GO:0016021;GO:0016021;GO:0016021;GO:0035725;GO:0055085;GO:0055085;GO:1902600;	K14723	-	P	0UHQ3;0V5TC;18WDW;KOG1966;1CQSR;09UTU;1ATVJ;0DG38;12RCT	solute carrier family 9 member A5 [Source:RGD Symbol;Acc:620473]	192215	Q9Z0X2
ENSRNOG00000004537	173.491	280	66.9815	0.23922	-2.06359	0.0153066	0.296443	13	85818427	85868552	+	2122	Rxrg	GO:0003677;GO:0003700;GO:0003707;GO:0004879;GO:0005634;GO:0006355;GO:0008270;GO:0043565;GO:0043565;GO:0045944;GO:0048384;GO:1990837;GO:0003677;GO:0003700;GO:0003707;GO:0005634;GO:0006355;GO:0008270;GO:0043565;	K08526	-	K	0V4Q5;0UN7V;0DF12;18UZY;09TQV;1CPQX;1AZUX;13HS8;KOG3575	retinoid X receptor gamma [Source:RGD Symbol;Acc:620046]	83574	Q5BJR8
ENSRNOG00000018215	87.3127	155.958	18.6677	0.119697	-3.06254	0.0159025	0.302514	1	224824799	224833259	+	2237	Slc22a6	GO:0005452;GO:0005887;GO:0005887;GO:0006820;GO:0008514;GO:0008514;GO:0015711;GO:0015711;GO:0015742;GO:0016021;GO:0016323;GO:0022857;GO:0055085;GO:0097254;GO:0097254;	K08203	-	I;P	0UH21;09Y5Y;1CPSX;1ATM7;18UNY;KOG0255;12QRQ;0DF32;0V595	solute carrier family 22 member 6 [Source:RGD Symbol;Acc:69338]	29509	O35956
ENSRNOG00000012521	40.4416	57.7534	23.1297	0.400491	-1.32016	0.0159593	0.303061	15	39945095	39949393	+	959	Shisa2	GO:0005783;GO:0005783;GO:0005783;GO:0016020;GO:0016021;GO:0030178;GO:0030178;GO:0030178;GO:0040037;GO:0040037;GO:0040037;	-	-	U	0IE4F;0DNMG;0UGGD;1AW4K;0A0ZZ;12T9Z;1CU05;18TS1;0VBWF	shisa family member 2 [Source:RGD Symbol;Acc:1561256]	498528	D3ZWR8
ENSRNOG00000047653	18.7192	29.1529	8.28557	0.284211	-1.81496	0.0160509	0.304382	12	50390940	50404550	-	985	Crybb1	GO:0002088;GO:0005212;GO:0005212;GO:0005212;GO:0005212;GO:0005212;GO:0007601;GO:0007601;GO:0007601;GO:0005212;GO:0005212;GO:0007601;GO:0007601;	K23482	-	S	0VEPD;18WBR;1CZ5M;13HCT;0DNRT;0UFKZ;1ARGS;0IJ9M;0A353	crystallin, beta B1 [Source:RGD Symbol;Acc:2416]	25421	P02523
ENSRNOG00000004281	738.128	1091.97	384.285	0.351919	-1.50669	0.0161475	0.30507	14	92342957	92577936	-	5496	Cobl	GO:0000578;GO:0001726;GO:0001757;GO:0001843;GO:0001889;GO:0003779;GO:0003779;GO:0003785;GO:0003785;GO:0003785;GO:0005884;GO:0005938;GO:0016020;GO:0030036;GO:0030041;GO:0030424;GO:0030425;GO:0030903;GO:0033504;GO:0043025;GO:0044294;GO:0044295;GO:0048471;GO:0048565;GO:0048669;GO:0051639;GO:1900006;GO:1900029;GO:0000578;GO:0001726;GO:0001726;GO:0001726;GO:0001757;GO:0001843;GO:0001889;GO:0003779;GO:…	K18623	-	-	-	cordon-bleu WH2 repeat protein [Source:RGD Symbol;Acc:1312002]	305497	D3ZUI5
ENSRNOG00000021441	1296.81	1800.83	792.789	0.440236	-1.18365	0.0161599	0.30507	4	9347528	9773670	+	11096	Reln	GO:0001764;GO:0001764;GO:0005576;GO:0007155;GO:0007275;GO:0007417;GO:0007417;GO:0016787;GO:0046872;GO:0070325;GO:0070325;GO:0000904;GO:0001764;GO:0001764;GO:0005615;GO:0005737;GO:0007411;GO:0007417;GO:0007417;GO:0007420;GO:0007612;GO:0007616;GO:0007626;GO:0008306;GO:0010001;GO:0010468;GO:0010976;GO:0014068;GO:0016358;GO:0016477;GO:0018108;GO:0021511;GO:0021517;GO:0021766;GO:0021800;GO:0021819;GO:…	K06249	EC:3.4.21.-	W;T	0IEXI;0DIAF;1AV2T;0V7Y6;1CT0W;12PXW;0UKRA;18XTS;09X02	reelin [Source:RGD Symbol;Acc:3553]	24718	P58751
ENSRNOG00000021569	1090.1	1462.02	718.177	0.491222	-1.02555	0.016527	0.310499	11	29933163	30051103	-	4773	Tiam1	GO:0000242;GO:0003300;GO:0005085;GO:0005085;GO:0005085;GO:0005085;GO:0005085;GO:0005515;GO:0005515;GO:0005543;GO:0005634;GO:0005737;GO:0005829;GO:0005829;GO:0005829;GO:0005874;GO:0005886;GO:0005886;GO:0005886;GO:0005911;GO:0005911;GO:0006915;GO:0007160;GO:0007160;GO:0007165;GO:0007165;GO:0007264;GO:0007264;GO:0007264;GO:0007264;GO:0008017;GO:0008284;GO:0008284;GO:0010717;GO:0010717;GO:0010976;GO:…	K05731	-	T	14TZY;0WDA5;0KDSQ;0B0ST	TIAM Rac1 associated GEF 1 [Source:RGD Symbol;Acc:1307455]	304109	-
ENSRNOG00000027550	438.913	594.512	283.314	0.476549	-1.0693	0.016591	0.311059	1	65522118	65533212	+	3603	Mzf1	GO:0000122;GO:0000122;GO:0000976;GO:0000976;GO:0000978;GO:0000978;GO:0000978;GO:0000981;GO:0001227;GO:0001227;GO:0001228;GO:0001228;GO:0005634;GO:0005654;GO:0006355;GO:0006355;GO:0006355;GO:0042803;GO:0042803;GO:0045944;GO:0045944;	K09221	-	K	18VGK;13N8W;KOG1721;1B1EB;0A3ZN;0VEUF;0DN6F;1CX33;0URG4	myeloid zinc finger 1 [Source:RGD Symbol;Acc:1308391]	361508	D3ZF35
ENSRNOG00000047455	20.571	31.9931	9.14896	0.285967	-1.80608	0.0169269	0.313483	6	52345240	52401853	-	2487	Cdhr3	GO:0005509;GO:0005509;GO:0005509;GO:0005886;GO:0005886;GO:0005887;GO:0007155;GO:0007156;GO:0007156;GO:0016020;GO:0016020;	-	-	Z;T;U	0V985;0DJQ9;18S1S;13IF3;09YAR;KOG3594;1AY3V;1CUBQ;0UNH3	cadherin-related family member 3 [Source:RGD Symbol;Acc:1591286]	-	-
ENSRNOG00000015763	125.323	181.761	68.8838	0.378979	-1.39981	0.0171671	0.316004	4	117490035	117490721	-	687	Nat8f3	GO:0008080;	K20838	-	S	0A5BB;0VGF9;KOG3139;0DSWP;1D1FV;13RYM	N-acetyltransferase 8 (GCN5-related) family member 3 [Source:RGD Symbol;Acc:621607]	113892	-
ENSRNOG00000054548	65.9515	96.4406	35.4625	0.367714	-1.44334	0.0172845	0.316324	X	157008824	157013443	-	2034	Srpk3	GO:0004672;GO:0004674;GO:0005524;GO:0006468;GO:0006468;GO:0007519;GO:0060537;	K08832	EC:2.7.11.1	-	-	SRSF protein kinase 3 [Source:RGD Symbol;Acc:727856]	293854	G3V8I2
ENSRNOG00000001309	420.498	584.659	256.337	0.438439	-1.18955	0.0173001	0.316324	12	39253409	39302601	+	2136	Camkk2	GO:0001934;GO:0004672;GO:0005509;GO:0005524;GO:0005829;GO:0006468;GO:0006468;GO:0046777;GO:0061762;	K07359	EC:2.7.11.17	T	KOG0585;12RN6;0VCMJ;1B1UX;0DMC4;194GN;1CUFQ;0USKF;0A1RZ	calcium/calmodulin-dependent protein kinase kinase 2 [Source:RGD Symbol;Acc:620092]	83506	O88831
ENSRNOG00000003762	380.477	525.145	235.808	0.449034	-1.1551	0.0173062	0.316324	X	134647703	134719097	-	3948	Smarca1	GO:0000166;GO:0000733;GO:0000785;GO:0000785;GO:0003674;GO:0003676;GO:0003676;GO:0003677;GO:0003677;GO:0003677;GO:0003682;GO:0003682;GO:0005524;GO:0005524;GO:0005524;GO:0005575;GO:0005634;GO:0005634;GO:0005634;GO:0005634;GO:0005634;GO:0005654;GO:0006338;GO:0006338;GO:0006338;GO:0007420;GO:0007420;GO:0008094;GO:0008094;GO:0008134;GO:0008150;GO:0016589;GO:0016787;GO:0016818;GO:0016818;GO:0030182;GO:…	K11727	EC:3.6.4.-	K;B	0V4N7;12QID;1953N;0UG32;1CPP5;KOG0385;09TP1;1ARW7;0DEZF	SWI/SNF related, matrix associated, actin dependent regulator of chromatin, subfamily a, member 1 [Source:RGD Symbol;Acc:1561046]	317575	-
ENSRNOG00000005492	858.011	1329.71	386.311	0.290523	-1.78328	0.017531	0.31676	6	43001948	43109071	+	1670	Hpcal1	GO:0005509;	K23847	-	T	0V4X1;18ZK3;0DF85;1AYMG;KOG0044;1CPXR;0UQI1;13HK6;09TY1	hippocalcin-like 1 [Source:RGD Symbol;Acc:708375]	50871	P62749
ENSRNOG00000011184	477.668	729.808	225.528	0.309024	-1.69421	0.0176393	0.317944	4	62797677	62840357	-	2070	Slc13a4	GO:0006811;GO:0006814;GO:0016020;GO:0016020;GO:0016020;GO:0016021;GO:0016021;GO:0022857;GO:0022857;GO:0055085;GO:0055085;GO:0098656;	K14444	-	P	0V512;12Q3H;18SBJ;1AX00;0UR9V;1CSYX;0DFBW;09U24;KOG1281	solute carrier family 13 member 4 [Source:RGD Symbol;Acc:1359715]	503568	Q5EC47
ENSRNOG00000025518	510.839	694.449	327.23	0.471208	-1.08556	0.0177673	0.318673	15	34167945	34184799	+	4452	Carmil3	GO:0005515;GO:0005886;	K20493	-	N	1DF27;0E831;0WGJI;1975E;0B43I;13CJ3;0IPN8;1BAX4;0V30W	capping protein regulator and myosin 1 linker 3 [Source:RGD Symbol;Acc:1359120]	361041	A0A0H2UHV1
ENSRNOG00000010905	54.6008	75.7162	33.4855	0.44225	-1.17707	0.0180732	0.32158	4	32387741	32392007	-	1390	Dlx5	GO:0000785;GO:0000976;GO:0000976;GO:0000978;GO:0000981;GO:0000981;GO:0001228;GO:0001649;GO:0001958;GO:0003677;GO:0003677;GO:0003677;GO:0003677;GO:0005634;GO:0005634;GO:0005737;GO:0006355;GO:0006355;GO:0006355;GO:0007409;GO:0007411;GO:0008283;GO:0010628;GO:0021889;GO:0030326;GO:0030509;GO:0030855;GO:0042472;GO:0043583;GO:0045893;GO:0045893;GO:0045944;GO:0048646;GO:0050679;GO:0060021;GO:0060166;GO:…	K18489	-	K	0UKNZ;0A3T4;1ASE5;13HV5;18V0Z;1D0IY;0VEMP;KOG0850;0DRD8	distal-less homeobox 5 [Source:RGD Symbol;Acc:2506]	25431	P50575;A0A0G2JSK6
ENSRNOG00000015554	56.8483	79.3334	34.3632	0.433149	-1.20706	0.0182818	0.323127	8	71035309	71055969	-	1634	Ankdd1a	GO:0005515;GO:0007165;GO:0007165;GO:0005515;GO:0007165;GO:0007165;GO:0005515;GO:0007165;GO:0007165;	-	-	M	KOG4177;12UAS;1AUT1;0UTEB;1CXCM;0VBQQ;0DNFC;0A0U0	ankyrin repeat and death domain containing 1A [Source:RGD Symbol;Acc:1586052]	100362785	-
ENSRNOG00000057557	53.2299	101.772	4.68797	0.0460636	-4.44023	0.0185891	0.325702	2	60131776	60325692	+	2972	Prlr	GO:0004896;GO:0004925;GO:0004925;GO:0005515;GO:0007171;GO:0009986;GO:0016020;GO:0017046;GO:0038161;GO:0042976;GO:0043066;GO:0004896;GO:0004896;GO:0004925;GO:0004925;GO:0005515;GO:0016020;GO:0016020;GO:0016020;GO:0016021;GO:0038161;GO:0038161;GO:0046872;GO:0120162;GO:0004896;GO:0004896;GO:0004925;GO:0004925;GO:0005515;GO:0016020;GO:0016020;GO:0016020;GO:0016021;GO:0038161;GO:0038161;GO:0046872;GO:…	K05081	-	-	-	prolactin receptor [Source:RGD Symbol;Acc:3407]	24684	P05710
ENSRNOG00000009815	785.853	1073.91	497.794	0.463534	-1.10925	0.018703	0.326272	15	43582020	43589680	+	3327	Pnma2	GO:0005634;GO:0005730;	-	-	S;L	0V51D;141M9;0DFC4;1CQ1W;0J6QQ;194RZ;09U2D;0UGMA;1ASCA	PNMA family member 2 [Source:RGD Symbol;Acc:1307266]	305977	D4A068
ENSRNOG00000020644	9128.67	12403.2	5854.12	0.471984	-1.08319	0.0187104	0.326272	10	15867887	15928169	-	2264	Nsg2	GO:0005794;GO:0007212;GO:0016021;GO:0030659;GO:0032051;GO:0032585;GO:0048268;GO:1990674;	-	-	U	18T20;1CVTZ;0UTMC;0IJ7J;13H9F;0VADM;09ZGH;0DKZ5;1AUCV	neuronal vesicle trafficking associated 2 [Source:RGD Symbol;Acc:1563944]	497878	Q3KR51
ENSRNOG00000033618	9.09609	15.8906	2.3016	0.144841	-2.78746	0.0188598	0.326993	4	34048533	34194764	-	3429	Col28a1	GO:0004867;GO:0004867;GO:0005201;GO:0005581;GO:0005604;GO:0005604;GO:0005615;GO:0007155;GO:0010951;GO:0030198;GO:0031012;	K23619	-	T;W	0V16V;KOG1217;0WCT4;0E5S1;0B0AF;1DCRT;KOG3544;14TG5;1BA26;196TD	collagen type XXVIII alpha 1 chain [Source:RGD Symbol;Acc:1564680]	312115	-
ENSRNOG00000018402	3.57272	7.14543	0	0	-Inf	0.0189069	0.327186	1	80589023	80594136	-	646	Apoc2	GO:0003674;GO:0005575;GO:0005576;GO:0005615;GO:0006629;GO:0006629;GO:0006629;GO:0006869;GO:0006869;GO:0008047;GO:0008047;GO:0008289;GO:0008289;GO:0010518;GO:0010518;GO:0010898;GO:0010916;GO:0010916;GO:0016004;GO:0016004;GO:0032375;GO:0033344;GO:0033700;GO:0034361;GO:0034361;GO:0034361;GO:0034362;GO:0034362;GO:0034362;GO:0034363;GO:0034363;GO:0034364;GO:0034366;GO:0034366;GO:0034382;GO:0034382;GO:…	K22287	-	O;T	1B6SU;1D562;0UWAV;193Z4;13YJP;0J3QQ;0A9PS;0DVUI;0VKT0	apolipoprotein C2 [Source:RGD Symbol;Acc:2135]	292697	G3V8D4
ENSRNOG00000010320	993.668	1605.45	381.89	0.237872	-2.07174	0.0189522	0.327659	10	56161432	56167426	-	3143	Efnb3	GO:0005886;GO:0005886;GO:0005886;GO:0007411;GO:0007411;GO:0007411;GO:0007628;GO:0007628;GO:0016020;GO:0016020;GO:0016020;GO:0016021;GO:0016198;GO:0016198;GO:0031295;GO:0031295;GO:0046875;GO:0046875;GO:0046875;GO:0048013;GO:0048013;GO:0048013;GO:0050771;GO:0050771;GO:0098686;GO:0098686;GO:0098978;GO:0098978;GO:0098978;GO:0099056;GO:0099056;GO:0099061;GO:0099557;GO:0099557;	K05463	-	T	0DNEY;1B1B2;1CXC8;0VBQ8;KOG3858;0URHM;13MAD;0A0TM;18S59	ephrin B3 [Source:RGD Symbol;Acc:2541]	360546	G3V7D4
ENSRNOG00000056558	721.852	1046.7	396.999	0.379285	-1.39865	0.0192387	0.329609	X	152414615	152642531	-	2514	Gabra3	GO:0004888;GO:0004888;GO:0004890;GO:0004890;GO:0004890;GO:0005216;GO:0005216;GO:0005230;GO:0005230;GO:0005237;GO:0005254;GO:0005254;GO:0005515;GO:0005886;GO:0005887;GO:0006811;GO:0006811;GO:0006811;GO:0006821;GO:0006821;GO:0006821;GO:0007165;GO:0007214;GO:0007214;GO:0007214;GO:0007268;GO:0007268;GO:0008503;GO:0016020;GO:0016020;GO:0016020;GO:0016021;GO:0016021;GO:0016021;GO:0022851;GO:0030054;GO:…	K05175	-	-	-	gamma-aminobutyric acid type A receptor alpha3 subunit [Source:RGD Symbol;Acc:2648]	24947	P20236
ENSRNOG00000014592	83.6293	112.671	54.5875	0.484485	-1.04548	0.0194211	0.331049	3	176890806	176958880	-	2889	Zbtb46	GO:0000977;GO:0005515;GO:0005634;GO:0006357;GO:0030853;GO:0030853;GO:0045650;GO:0045650;GO:0045656;GO:0045656;GO:2001199;GO:2001199;GO:2001200;GO:2001200;GO:0000977;GO:0005515;GO:0005634;GO:0006357;GO:0030853;GO:0045650;GO:0045656;GO:2001199;GO:2001200;	K10517	-	K	09UWQ;18XKV;1CQVT;0V5WG;KOG1721;0UIMU;1AXUP;13JGB;0DG65	zinc finger and BTB domain containing 46 [Source:RGD Symbol;Acc:1307408]	311718	D3ZTY1
ENSRNOG00000028108	18.7978	29.0471	8.54862	0.294302	-1.76463	0.0194613	0.331114	14	77805130	77810147	-	1854	Cytl1	GO:0002062;GO:0002062;GO:0045944;GO:0045944;GO:0048839;GO:0048839;GO:0050650;GO:0050650;GO:0051091;GO:0051091;GO:1990079;GO:1990079;	-	-	O	1B61S;0A7N0;0VIGH;0IXZC;13S9C;0UVDU;1D3QX;0DUD7;193E9	cytokine like 1 [Source:RGD Symbol;Acc:1561846]	498392	B5DFG7
ENSRNOG00000050658	6.36113	11.5496	1.17263	0.101529	-3.30003	0.0195087	0.331513	20	31892515	31905153	+	2979	Tacr2	GO:0004930;GO:0004995;GO:0005886;GO:0005886;GO:0007186;GO:0016021;GO:0036126;GO:0061827;GO:0070472;GO:0097225;GO:1902093;	K04223	-	T	0V9SD;09YUG;1CV34;1AW96;12QF9;0DK98;KOG4219;18ZDW;0UHYA	tachykinin receptor 2 [Source:RGD Symbol;Acc:3812]	25007	P16610
ENSRNOG00000042860	69.5159	112.755	26.2769	0.233045	-2.10132	0.0195469	0.331641	13	76389150	76660245	-	9514	Pappa2	GO:0005515;GO:0006508;GO:0006508;GO:0008237;GO:0008237;GO:0008270;GO:0060349;GO:0005515;GO:0005829;GO:0006508;GO:0006508;GO:0006508;GO:0008237;GO:0008237;GO:0008237;GO:0008270;GO:0008270;GO:0009651;GO:0016324;GO:0060349;	K08647	EC:3.4.24.-	W	1DD6D;0KDUG;1BAAN;0WJDH;13GHG;0E9P1;0B6NB;196WX;0V1J6	pappalysin 2 [Source:RGD Symbol;Acc:1591785]	680415	D3ZQ32
ENSRNOG00000034102	72.1712	111.565	32.777	0.293792	-1.76713	0.0196448	0.332373	7	12212911	12221330	-	2094	Plk5	GO:0000166;GO:0000278;GO:0000922;GO:0002357;GO:0004672;GO:0005515;GO:0005524;GO:0005524;GO:0005524;GO:0005634;GO:0005730;GO:0005737;GO:0005737;GO:0005813;GO:0006468;GO:0006468;GO:0006974;GO:0006974;GO:0008285;GO:0010976;GO:0016310;GO:0016740;GO:0032465;GO:0042981;GO:0044819;GO:0071363;GO:0090166;GO:2000045;	K19596	-	D	0DQU7;13PGY;0A1KI;1B39E;0VEX1;18XA5;0UP0C;KOG0575;1D13A	polo-like kinase 5 [Source:RGD Symbol;Acc:1305038]	314627	D3ZY07
ENSRNOG00000058938	4146.95	5976.12	2317.78	0.38784	-1.36647	0.0196839	0.332726	8	116715755	116730061	+	3615	Camkv	GO:0004672;GO:0004672;GO:0005524;GO:0005524;GO:0006468;GO:0006468;GO:0098978;GO:0099159;	K08812	EC:2.7.11.-	-	-	CaM kinase-like vesicle-associated [Source:RGD Symbol;Acc:621488]	79011	Q63092
ENSRNOG00000009772	658.135	879.315	436.954	0.496926	-1.0089	0.0197252	0.33285	8	36125999	36254753	+	3474	Kirrel3	GO:0001764;GO:0002121;GO:0005576;GO:0005886;GO:0007156;GO:0007416;GO:0008021;GO:0016021;GO:0021740;GO:0021766;GO:0030097;GO:0030424;GO:0030425;GO:0043198;GO:0048812;GO:0072102;GO:0001764;GO:0002121;GO:0005576;GO:0005886;GO:0005887;GO:0005911;GO:0007156;GO:0007416;GO:0007416;GO:0008021;GO:0016020;GO:0016021;GO:0016021;GO:0021740;GO:0021766;GO:0030097;GO:0030424;GO:0030425;GO:0043198;GO:0048812;GO:…	-	-	T	0DEUY;12RIJ;18VGA;1AX72;1CPIP;KOG3510;0V4H5;0UKIB;09TI8	kirre like nephrin family adhesion molecule 3 [Source:RGD Symbol;Acc:1311382]	315546	Q09GS6
ENSRNOG00000030212	18.9003	29.4487	8.35192	0.283609	-1.81802	0.0200459	0.335728	3	66268947	66394764	-	1770	Cerkl	GO:0001750;GO:0001917;GO:0003951;GO:0005634;GO:0005654;GO:0005737;GO:0005829;GO:0016301;GO:0030148;GO:0046625;GO:0048471;GO:0001750;GO:0001917;GO:0003674;GO:0003951;GO:0003951;GO:0005575;GO:0005634;GO:0005737;GO:0008150;GO:0016301;GO:0016301;GO:0016310;GO:0030148;GO:0046625;GO:0046834;GO:0048471;GO:0003951;GO:0016301;GO:0003951;GO:0016301;GO:0003951;GO:0016301;GO:0001750;GO:0001917;GO:0003674;GO:…	-	-	T;I	0UQUS;13MCF;18UJS;0VB0E;1B4JW;1CV1N;0DMPS;0A047;KOG1115	ceramide kinase-like [Source:RGD Symbol;Acc:1561057]	-	-
ENSRNOG00000060061	292.977	428.295	157.659	0.368109	-1.44179	0.0201063	0.33643	10	38836614	38838272	-	1659	Sowaha	GO:0005515;	-	-	-	-	sosondowah ankyrin repeat domain family member A [Source:RGD Symbol;Acc:1564616]	497903	A0A0G2K6W3
ENSRNOG00000013869	520.419	795.808	245.031	0.307902	-1.69946	0.0203406	0.338704	7	120717375	120744602	-	2659	Kcnj4	GO:0005242;GO:0005242;GO:0005244;GO:0006811;GO:0006813;GO:0006813;GO:0006813;GO:0016020;GO:0016020;GO:0016020;GO:0016021;GO:0016021;GO:0016021;GO:0016323;GO:0030165;GO:0034220;GO:0034765;GO:0071805;	K04998	-	P	0DMMB;12P9R;190FW;1AWAU;1CWGX;0UQ38;09TF4;KOG3827;0V8SK	potassium inwardly-rectifying channel, subfamily J, member 4 [Source:RGD Symbol;Acc:621436]	116649	P52190;G3V9M7
ENSRNOG00000011642	9.67631	16.3034	3.04921	0.187029	-2.41866	0.020381	0.338704	9	25304876	25365151	+	1243	Tfap2d	GO:0000977;GO:0000977;GO:0000981;GO:0000981;GO:0003700;GO:0003700;GO:0005634;GO:0005634;GO:0005634;GO:0005634;GO:0005667;GO:0006355;GO:0006355;GO:0006357;GO:0042127;GO:0043524;GO:0045893;GO:0045944;GO:0048856;GO:0061379;	K09178	-	K	KOG3811	transcription factor AP-2 delta [Source:RGD Symbol;Acc:1304864]	301284	D3ZYF2
ENSRNOG00000018962	32.5224	47.0726	17.9721	0.381794	-1.38913	0.0203911	0.338704	1	199163086	199168296	+	1398	Ctf1	GO:0005125;GO:0005125;GO:0005125;GO:0005125;GO:0005125;GO:0005146;GO:0005576;GO:0005576;GO:0005576;GO:0005576;GO:0005615;GO:0006955;GO:0006955;GO:0007166;GO:0007399;GO:0042531;GO:0042531;GO:0042531;GO:0048666;GO:0048666;GO:0048861;	K05422	-	W;T	0IWMK;13QU2;1B5KE;0VH00;0UUIA;0DTAJ;0A656;195YH;1D2CA	cardiotrophin 1 [Source:RGD Symbol;Acc:2442]	29201	Q63086
ENSRNOG00000010053	39.0305	57.8524	20.2085	0.349312	-1.51741	0.0204383	0.338871	4	28627442	28702559	-	3528	Calcr	GO:0001669;GO:0004888;GO:0004888;GO:0004930;GO:0004930;GO:0004948;GO:0004948;GO:0004948;GO:0005886;GO:0005929;GO:0007166;GO:0007166;GO:0007186;GO:0007186;GO:0007189;GO:0007204;GO:0016020;GO:0016020;GO:0016020;GO:0016021;GO:0016021;GO:0016021;GO:0030279;GO:0030316;GO:0043488;GO:0004888;GO:0004888;GO:0004930;GO:0004930;GO:0004948;GO:0004948;GO:0005886;GO:0007166;GO:0007166;GO:0007186;GO:0007186;GO:…	K04576	-	T	0VACF;1AU71;0UIPK;18VMK;KOG4564;1CRH7;0DGT5;1362D;09TPZ	calcitonin receptor [Source:RGD Symbol;Acc:621001]	116506	P32214;A0A0H2UHI1
ENSRNOG00000005934	157.33	222.829	91.8311	0.412114	-1.27888	0.020735	0.342145	8	84434784	84632817	-	2602	Mlip	-	-	-	S	0DQQ2;1CZT9;193EG;12TXR;0A32Q;0VDXR;0IKX6;1AY70;0UMRP	muscular LMNA-interacting protein [Source:RGD Symbol;Acc:1590513]	681849	-
ENSRNOG00000017959	55.7657	77.3114	34.22	0.442626	-1.17584	0.0208277	0.342518	4	122314458	122337389	-	2042	Cfap100	GO:0036064;	-	-	S	09WBV;1AZJE;1CVRM;13HEQ;0V64M;0DHM6;0IFH9;0UUI6;190BW	cilia and flagella associated protein 100 [Source:RGD Symbol;Acc:1305768]	297444	D3ZEI2
ENSRNOG00000010392	94.0132	127.913	60.1135	0.469957	-1.0894	0.0209454	0.344144	16	63837216	64057434	+	5293	Nrg1	GO:0005102;GO:0005102;GO:0005576;GO:0007165;GO:0007399;GO:0007399;GO:0008083;GO:0016020;GO:0016021;GO:0005102;GO:0005102;GO:0005576;GO:0007165;GO:0007399;GO:0007399;GO:0008083;GO:0016020;GO:0016021;GO:0005102;GO:0007399;GO:0005102;GO:0005102;GO:0005576;GO:0007165;GO:0007399;GO:0007399;GO:0008083;GO:0016020;GO:0016021;GO:0000187;GO:0003222;GO:0003712;GO:0005102;GO:0005102;GO:0005178;GO:0005654;GO:…	K05455	-	T	1B56A;1CVRY;0IEU9;13HMU;0A4TD;0DSEQ;0UTPM;0VFV2	neuregulin 1 [Source:RGD Symbol;Acc:621341]	112400	P43322
ENSRNOG00000020875	783.478	1145.29	421.664	0.368171	-1.44155	0.0210119	0.344397	2	195719543	195730274	+	1422	Celf3	GO:0000381;GO:0000381;GO:0000381;GO:0003674;GO:0003676;GO:0003676;GO:0003723;GO:0003723;GO:0003723;GO:0003723;GO:0003723;GO:0003723;GO:0003723;GO:0003729;GO:0005575;GO:0005634;GO:0005634;GO:0005634;GO:0005634;GO:0005634;GO:0005737;GO:0005737;GO:0005737;GO:0005737;GO:0005737;GO:0006376;GO:0006397;GO:0007283;GO:0007283;GO:0008150;GO:0008380;GO:0008380;GO:0016604;GO:0016604;GO:0030317;GO:0030317;GO:…	K13207	-	A	1CT5H;0UNNB;0V5M8;KOG0146;0DIEZ;09UT3;1AY4U;12NXI	CUGBP, Elav-like family member 3 [Source:RGD Symbol;Acc:1563168]	499669	D4A916
ENSRNOG00000011521	311.092	440.139	182.045	0.413609	-1.27366	0.0210817	0.344397	8	87256264	87419564	-	6550	Filip1	GO:0005730;GO:0005886;GO:0015629;	-	-	Z	13HH9;1B42W;0UGC7;18UDR;0V4UX;09TVR;0IFP9;0DF66;1CPVS	filamin A interacting protein 1 [Source:RGD Symbol;Acc:628597]	246776	Q8K4T4
ENSRNOG00000051078	13.101	21.1277	5.07439	0.240177	-2.05783	0.0211314	0.344402	5	77941148	77945016	-	322	Zfp37	GO:0006355;	-	-	-	-	zinc finger protein 37 [Source:RGD Symbol;Acc:620723]	-	-
ENSRNOG00000039928	81.8305	109.589	54.0718	0.493404	-1.01916	0.0211796	0.34457	13	40300039	40301120	+	900	AABR07020786.1	-	-	-	-	-	-	-	-
ENSRNOG00000029792	27.5288	44.0488	11.0087	0.249922	-2.00045	0.0212768	0.344918	17	14607442	14627937	-	2650	NEWGENE_1308171	GO:0005515;GO:0007165;GO:0008083;GO:0048662;	K08126	-	T	KOG0619;18TRA;135B8;1B0HJ;0DJ5X;0UNVI;1CTXU;0V8RG;09XTV	osteoglycin [Source:RGD Symbol;Acc:11378586]	291015	D3ZVB7
ENSRNOG00000006784	672.504	926.997	418.012	0.450931	-1.14902	0.0224222	0.354618	4	113738226	113764532	-	3976	Sema4f	GO:0005515;GO:0005783;GO:0005886;GO:0007411;GO:0016021;GO:0030215;	K06521	-	T	0UIHE;1CR2S;13JFE;18V3E;09UAH;1AU1I;0DR3H;KOG3611;0V6D7	ssemaphorin 4F [Source:RGD Symbol;Acc:3658]	29745	Q9Z143
ENSRNOG00000024310	742.578	1029.2	455.952	0.443015	-1.17457	0.0224367	0.354618	6	42471066	42473738	-	2673	Kcnf1	GO:0005216;GO:0005216;GO:0005244;GO:0005249;GO:0005249;GO:0005249;GO:0005267;GO:0006811;GO:0006811;GO:0006811;GO:0006813;GO:0006813;GO:0006813;GO:0008076;GO:0008076;GO:0008076;GO:0016020;GO:0016020;GO:0016020;GO:0016021;GO:0016021;GO:0034765;GO:0051260;GO:0051260;GO:0055085;GO:0055085;GO:0071805;GO:0071805;	K04899	-	P	KOG3713;09T65;1CP74;1B0G9;0UFFI;0V67V;0DEHD;12P64;192ES	potassium voltage-gated channel modifier subfamily F member 1 [Source:RGD Symbol;Acc:631414]	298908	D4ADX7
ENSRNOG00000007139	48.1282	67.0155	29.2409	0.436331	-1.19651	0.0224619	0.354656	5	34007920	34028452	+	2120	Ttpa	GO:0001890;GO:0001892;GO:0005546;GO:0008431;GO:0009636;GO:0042360;GO:0043325;GO:0051180;GO:0090212;GO:0120009;GO:0120013;GO:1900223;	K24455	-	I	0DJ98;135BJ;KOG1471;1AY16;0V8U0;0UMYB;09XWJ;18W4Y;1CU18	alpha tocopherol transfer protein [Source:RGD Symbol;Acc:3915]	25571	P41034
ENSRNOG00000049771	39.6024	56.1152	23.0895	0.411466	-1.28115	0.0225696	0.355882	20	13799102	13816526	+	948	Gstt1	GO:0004364;GO:0004364;GO:0005515;GO:0005737;GO:0006749;GO:0006749;GO:0006749;GO:0016740;	K00799	EC:2.5.1.18	O	09X84;1CTA6;0DIJJ;0UM45;1B0CK;18XN3;13RI7;KOG0867;0V86R	glutathione S-transferase theta 1 [Source:RGD Symbol;Acc:2765]	25260	Q01579;B6DYQ8
ENSRNOG00000023657	57.1442	77.6539	36.6344	0.471765	-1.08386	0.0225982	0.355882	4	89693280	89695928	-	2649	Gprin3	GO:0005886;GO:0031175;	-	-	S	0IVMU;1AVDJ;0UJWH;1CSDA;13IM1;18UGB;09WDP;0DHNV;0V7C1	GPRIN family member 3 [Source:RGD Symbol;Acc:1565690]	502784	-
ENSRNOG00000001048	55.4191	76.3356	34.5025	0.451984	-1.14566	0.0226929	0.356141	12	12756452	12760838	+	1477	Ankrd61	GO:0005515;GO:0005654;GO:0005515;	-	-	M	13IAM;KOG4177;0UGGJ;0V4Y4;0DF96;1B4JG;09TZ6;18UV8;1CPYS	ankyrin repeat domain 61 [Source:RGD Symbol;Acc:1586393]	689907	Q641X1
ENSRNOG00000020339	1731.44	2487.11	975.764	0.392328	-1.34987	0.0229749	0.358712	1	266952561	267038883	+	4198	Neurl1	GO:0003674;GO:0004842;GO:0004842;GO:0005575;GO:0005737;GO:0005737;GO:0005886;GO:0005886;GO:0005886;GO:0005886;GO:0006417;GO:0006513;GO:0006513;GO:0007288;GO:0007288;GO:0007399;GO:0007420;GO:0007519;GO:0007595;GO:0007595;GO:0008285;GO:0008285;GO:0014069;GO:0014069;GO:0014069;GO:0030317;GO:0030317;GO:0043065;GO:0043065;GO:0043197;GO:0043197;GO:0043204;GO:0043204;GO:0045183;GO:0045183;GO:0045741;GO:…	K01931	EC:2.3.2.27	O	09U3B;0DFD4;1CQ2V;0V52F;KOG4625;12SCR	neuralized E3 ubiquitin protein ligase 1 [Source:RGD Symbol;Acc:1307021]	309459	D3ZZE6
ENSRNOG00000059326	51.6696	71.4737	31.8655	0.445836	-1.16542	0.023082	0.358858	10	98412263	98469799	-	4876	Abca9	GO:0005524;GO:0016021;GO:0016887;GO:0042626;GO:0055085;GO:0016021;GO:0042626;GO:0055085;	K05651	-	-	-	ATP binding cassette subfamily A member 9 [Source:RGD Symbol;Acc:1305931]	287788	-
ENSRNOG00000020389	53.6797	73.8526	33.5068	0.453698	-1.14019	0.0234712	0.361839	1	87066289	87078348	+	2932	Capn12	GO:0004198;GO:0005509;GO:0006508;	K04740	EC:3.4.22.-	O;T	0A12R;KOG0045;1CXN3;0DNQS;0VBZ0;18SNT;134CU;0UIUV;1B018	calpain 12 [Source:RGD Symbol;Acc:1307341]	308476	D3ZJZ8
ENSRNOG00000010325	54.7183	79.8207	29.6159	0.37103	-1.43039	0.023489	0.361839	2	263895241	263979698	+	2040	Ptger3	GO:0004930;GO:0004930;GO:0004955;GO:0004955;GO:0004957;GO:0004957;GO:0005886;GO:0007186;GO:0007186;GO:0016020;GO:0016021;GO:0016021;GO:0016021;GO:0004930;GO:0004930;GO:0004955;GO:0004955;GO:0004957;GO:0004957;GO:0005886;GO:0005886;GO:0007186;GO:0007186;GO:0016020;GO:0016021;GO:0016021;GO:0016021;	K04260	-	T;P	KOG3656;0DPCZ;1CYAX;1AX7U;18TE7;0A36G;13K7A;0UTZ5;0VCAP	prostaglandin E receptor 3 [Source:RGD Symbol;Acc:3435]	24929	P34980;A0A0G2JSK4
ENSRNOG00000015418	28.7123	49.3396	8.08501	0.163865	-2.60942	0.0236942	0.363821	18	12528111	12640716	-	2919	Klhl14	GO:0005515;GO:0005783;GO:0005783;GO:0005783;GO:0005829;GO:0015629;GO:0016235;GO:0043005;GO:0043005;GO:0043005;GO:0043025;GO:0043025;GO:0043025;	K10451	-	T	0UMK4;0V8I0;1ATM8;13KF9;1CTP7;0DIXS;09XK2;18Z8I;KOG4441	kelch-like family member 14 [Source:RGD Symbol;Acc:1566178]	364823	D3ZYQ7;A0A5S6R9P2
ENSRNOG00000022044	78.0741	104.233	51.9154	0.498071	-1.00558	0.0242466	0.368148	1	219383452	219388009	-	1443	Cabp4	GO:0003674;GO:0005246;GO:0005246;GO:0005509;GO:0005509;GO:0005575;GO:0005829;GO:0005829;GO:0007165;GO:0007165;GO:0007601;GO:0007601;GO:0007601;GO:0007601;GO:0007602;GO:0007602;GO:0008150;GO:0008594;GO:0008594;GO:0044325;GO:0044325;GO:0046549;GO:0046549;GO:0060040;GO:0060040;	K23531	-	T	18TRJ;09VDW;1CRCA;0V6CV;0UIGT;1306T;KOG0027;0DGNH;1AY2J	calcium binding protein 4 [Source:RGD Symbol;Acc:1306083]	365394	D3ZY59
ENSRNOG00000039459	55.3698	76.5141	34.2255	0.44731	-1.16065	0.0244834	0.370076	18	30869628	30872006	+	2379	Pcdhgb4	GO:0005509;GO:0005886;GO:0007155;GO:0007156;GO:0016020;GO:0016020;	-	-	Z;U	194PA;0V7YJ;0DEQG;0UFHA;12Q85;1B585;KOG3594;09W6T;1CPAT	protocadherin gamma subfamily B, 4 [Source:RGD Symbol;Acc:7632725]	-	-
ENSRNOG00000016348	3.31146	6.62291	0	0	-Inf	0.0244986	0.370076	19	41675355	41686229	-	2312	Tat	GO:0003824;GO:0003824;GO:0004838;GO:0004838;GO:0004838;GO:0004838;GO:0004838;GO:0004838;GO:0004838;GO:0005739;GO:0006103;GO:0006103;GO:0006103;GO:0006520;GO:0006520;GO:0006520;GO:0006536;GO:0006536;GO:0006536;GO:0006536;GO:0006559;GO:0006572;GO:0006572;GO:0006572;GO:0006572;GO:0006979;GO:0008483;GO:0008483;GO:0008483;GO:0009058;GO:0009058;GO:0009072;GO:0009072;GO:0009074;GO:0009074;GO:0014070;GO:…	K00815	EC:2.6.1.5	E	18V2Q;12TQX;0VA5C;1AUQF;KOG0259;0UT4T;09Z82;0DP3R;1CXRW	tyrosine aminotransferase [Source:RGD Symbol;Acc:3820]	24813	P04694
ENSRNOG00000001130	612.99	936.858	289.123	0.308609	-1.69615	0.0245362	0.370076	12	44213943	44520341	-	6828	Nos1	GO:0001666;GO:0004517;GO:0004517;GO:0005515;GO:0005516;GO:0005654;GO:0005886;GO:0006809;GO:0009408;GO:0010181;GO:0016491;GO:0016529;GO:0020037;GO:0033138;GO:0033555;GO:0042311;GO:0042383;GO:0050660;GO:0050661;GO:0055114;GO:0004517;GO:0005515;GO:0005516;GO:0006809;GO:0010181;GO:0016491;GO:0020037;GO:0050660;GO:0050661;GO:0055114;	K13240	EC:1.14.13.39	C	09TG9;1CPGY;1AVJK;0V4FA;0UN5R;12PXV;KOG1158;18WJX;0DET5	nitric oxide synthase 1 [Source:RGD Symbol;Acc:3184]	24598	P29476
ENSRNOG00000016429	952.778	1332.53	573.022	0.430024	-1.21751	0.0247974	0.372473	1	151439409	151783392	+	3121	Grm5	GO:0004930;GO:0007186;GO:0016021;GO:0001932;GO:0004930;GO:0004930;GO:0005737;GO:0005886;GO:0005887;GO:0006448;GO:0007186;GO:0007216;GO:0007611;GO:0007612;GO:0007626;GO:0008066;GO:0016021;GO:0035584;GO:0035584;GO:0042802;GO:0043005;GO:0048169;GO:0050808;GO:0050890;GO:0061098;GO:0090647;GO:0098685;GO:0099170;GO:0099530;GO:0099583;GO:1902938;GO:1904646;GO:1904646;	K04604	-	T	0UN41;KOG1056;12RDB;18SK8;1ASD1;0DK51;0V59W;09TPM;1CUYV	glutamate metabotropic receptor 5 [Source:RGD Symbol;Acc:2746]	24418	P31424
ENSRNOG00000005334	1601.43	2305	897.865	0.38953	-1.3602	0.0249843	0.373894	3	32947378	33034282	+	4493	Acvr2a	GO:0000166;GO:0001702;GO:0001934;GO:0004672;GO:0004672;GO:0004674;GO:0004675;GO:0004675;GO:0004675;GO:0004675;GO:0005524;GO:0005524;GO:0005524;GO:0005737;GO:0006468;GO:0006468;GO:0007178;GO:0007178;GO:0007283;GO:0007368;GO:0007498;GO:0008584;GO:0009952;GO:0009966;GO:0009986;GO:0010862;GO:0015026;GO:0016020;GO:0016020;GO:0016020;GO:0016021;GO:0016301;GO:0016310;GO:0016740;GO:0017002;GO:0019838;GO:…	K04670	EC:2.7.11.30	T	KOG3653;1ASNA;0UGZB;0DJN8;0V96H;12S5I;09Y8Y;1CUF3;18TJ5	activin A receptor type 2A [Source:RGD Symbol;Acc:70911]	29263	P38444
ENSRNOG00000025589	1582.86	2261.33	904.4	0.399942	-1.32214	0.0250153	0.373894	15	33768595	33775109	-	1890	Jph4	GO:0001817;GO:0005783;GO:0005789;GO:0005790;GO:0005886;GO:0007612;GO:0016020;GO:0016021;GO:0030314;GO:0030314;GO:0030314;GO:0043198;GO:0048167;GO:0050885;GO:2001256;	K19530	-	S;E	12S7M;1CQKG;18ZMF;0V5KV;1B54G;0UP87;09UMB;KOG0231;0DFX4	junctophilin 4 [Source:RGD Symbol;Acc:1303170]	445271	Q69FB3
ENSRNOG00000042235	22.2539	33.4045	11.1033	0.332391	-1.58905	0.0251287	0.374244	5	172881813	172884599	+	744	AC130035.1	-	-	-	S	0VZHC;0IHJE;0DGAT;1AVW2;0AMPF;1DA41;0UQY1;190UF;13NZZ	-	-	-
ENSRNOG00000006146	108.549	181.614	35.4842	0.195382	-2.35563	0.0252765	0.374658	6	26603369	26624092	-	1548	Trim54	GO:0005875;GO:0007026;GO:0008017;GO:0008270;	K10653	-	Z;O	0WJ17;0E9G3;1BBHE;1DGBC;13FZB;197G4;0ITG3;0B6BC;0V3UF	tripartite motif-containing 54 [Source:RGD Symbol;Acc:1306453]	362708	Q5XIH6
ENSRNOG00000004117	365.027	538.49	191.565	0.355744	-1.49109	0.0252927	0.374658	7	84015207	84023316	-	4071	Kcnv1	GO:0005216;GO:0005249;GO:0005515;GO:0006811;GO:0006813;GO:0008076;GO:0016020;GO:0051260;GO:0055085;	K04934	-	P	KOG3713;12TTE;0UPVI;0VA8Z;1B0NW;0DJW3;09ZBS;1CVP4;191UW	potassium voltage-gated channel modifier subfamily V member 1 [Source:RGD Symbol;Acc:621264]	60326	P97557
ENSRNOG00000021217	9.8264	16.6884	2.96444	0.177635	-2.49301	0.0257263	0.377699	2	198772937	198792253	+	5038	Itga10	GO:0007155;GO:0007160;GO:0007229;GO:0008305;GO:0034680;GO:0098639;	K06586	-	W	18UTM;13HAI;1CS5A;1B122;KOG3637;0DHF6;09W5T;0UIIN;0V746	integrin subunit alpha 10 [Source:RGD Symbol;Acc:1305152]	310683	D3ZW82
ENSRNOG00000038980	211.906	292.889	130.922	0.447003	-1.16164	0.0258778	0.378703	3	35679750	35707410	+	3653	Lypd6	GO:0030548;GO:0030548;GO:0030550;	-	-	S	0USG6;0VFW1;0IJMQ;0A50X;0DS8V;193WY;1D1I5;13PT7;1B4RU	LY6/PLAUR domain containing 6 [Source:RGD Symbol;Acc:1587119]	679564	D3ZTT2
ENSRNOG00000016412	886.619	1236.51	536.731	0.43407	-1.204	0.0261647	0.379689	8	49676540	49703419	+	1766	Fxyd6	GO:0006811;GO:0016020;GO:0016020;GO:0016020;GO:0016021;GO:0017080;GO:0043269;GO:0043269;GO:0098978;GO:0099055;GO:0099056;GO:0099106;GO:0099106;GO:2000649;GO:0005886;GO:0006811;GO:0016020;GO:0016020;GO:0016020;GO:0016021;GO:0043269;GO:0043269;GO:0098978;GO:0099055;GO:0099056;GO:0099106;GO:0099106;	K13363	-	P	1B6DI;1D460;0UVU0;0VJ4N;0IZ88;0A88Y;0DUV3;13T03;193FU	FXYD domain-containing ion transport regulator 6 [Source:RGD Symbol;Acc:69315]	63847	Q91XV6
ENSRNOG00000053631	8.02854	15.0034	1.05371	0.0702318	-3.83173	0.0261746	0.379689	6	136536736	136649859	+	4155	Tdrd9	GO:0003676;GO:0004386;GO:0005524;GO:0005634;GO:0005634;GO:0005737;GO:0007140;GO:0007141;GO:0007283;GO:0007283;GO:0009566;GO:0010529;GO:0034587;GO:0043046;GO:0071547;	K18408	EC:3.6.4.13	-	-	tudor domain containing 9 [Source:RGD Symbol;Acc:1306942]	299343	Q3MHU3
ENSRNOG00000017689	3404.65	4641.51	2167.79	0.467045	-1.09837	0.0268055	0.384015	16	6992062	7007287	-	3012	Itih3	GO:0004867;GO:0030212;GO:0004867;GO:0030212;	K24513	-	S	09U44;12PA8;0DFPH;1CQ3J;1AZGI;195ZZ;0IEJB;0V537;0UHHT	inter-alpha trypsin inhibitor, heavy chain 3 [Source:RGD Symbol;Acc:620633]	50693	Q63416
ENSRNOG00000037710	21.3926	32.1658	10.6194	0.330145	-1.59883	0.0268311	0.384015	5	128865389	128899792	+	1372	Calr4	GO:0005509;GO:0005515;GO:0005783;GO:0006457;GO:0051082;GO:0005509;GO:0005515;GO:0005783;GO:0006457;GO:0051082;	K08057	-	O	KOG0674;0A47W;0UUIF;0DS2T;0VFF4;1D1BU;13P5U;19107;1B0DT	calreticulin 4 [Source:RGD Symbol;Acc:1591090]	689537	-
ENSRNOG00000022822	47.4064	70.5457	24.2672	0.343993	-1.53955	0.0274005	0.388192	1	129255396	129334292	+	3008	Fam169b	-	-	-	S	0UU6V;1B57Q;0IJDU;0A3KW;0DR7R;13HJ3;0VEFY;195MU;1D0D3	family with sequence similarity 169, member B [Source:RGD Symbol;Acc:1585883]	680906	-
ENSRNOG00000022767	217.184	309.141	125.227	0.405082	-1.30372	0.0275374	0.389272	12	16749374	16813838	-	4144	Elfn1	GO:0005515;GO:0005615;GO:0010923;GO:0010923;GO:0016020;GO:0016021;GO:0030425;GO:0030425;GO:0031012;GO:0050808;GO:0050808;GO:0060076;GO:0060076;	K17567	-	S	0VE9V;09UBZ;1D02V;1B458;0UU4N;0DQYN;13K57;0IHCP;19287	extracellular leucine-rich repeat and fibronectin type III domain containing 1 [Source:RGD Symbol;Acc:1308787]	288512	D3ZZ44
ENSRNOG00000016962	34.7361	49.5686	19.9036	0.401535	-1.3164	0.0276982	0.389981	9	94702129	94724902	+	1777	Neu2	GO:0004308;GO:0004308;GO:0004308;GO:0006629;GO:0016042;GO:0052794;GO:0052795;GO:0052796;GO:0004308;GO:0004308;GO:0004308;GO:0004308;GO:0005829;GO:0006516;GO:0006629;GO:0006689;GO:0009313;GO:0016042;GO:0051692;GO:0052794;GO:0052794;GO:0052795;GO:0052796;GO:0052796;GO:1902494;	K12357	EC:3.2.1.18	S	0IFVF;0UH6R;1AYS3;0VAZB;12RDV;09YDG;18YAR;0DGG2;1CR5Q	neuraminidase 2 [Source:RGD Symbol;Acc:3164]	29204	Q5BK97
ENSRNOG00000061238	13.27	21.3081	5.2319	0.245535	-2.026	0.0277962	0.390016	7	140448465	140454268	-	2234	Wnt10b	GO:0000086;GO:0000086;GO:0000122;GO:0000122;GO:0002062;GO:0002062;GO:0003674;GO:0005102;GO:0005102;GO:0005109;GO:0005125;GO:0005575;GO:0005576;GO:0005576;GO:0005576;GO:0005615;GO:0006357;GO:0006357;GO:0006629;GO:0006629;GO:0007050;GO:0007050;GO:0007224;GO:0007224;GO:0007275;GO:0007275;GO:0007275;GO:0008284;GO:0008284;GO:0010971;GO:0010971;GO:0014835;GO:0014835;GO:0016055;GO:0016055;GO:0016055;GO:…	K01357	-	-	-	Wnt family member 10B [Source:RGD Symbol;Acc:1304988]	315294	A0A0G2K6Q8
ENSRNOG00000052405	236.196	357.096	115.296	0.322872	-1.63097	0.0279786	0.390016	3	175144495	175279761	+	2657	Cdh4	GO:0005509;GO:0005886;GO:0005886;GO:0005887;GO:0007155;GO:0007156;GO:0007156;GO:0007157;GO:0007411;GO:0016020;GO:0045773;GO:0098609;GO:0005509;GO:0005509;GO:0005509;GO:0005886;GO:0005886;GO:0005886;GO:0007155;GO:0007155;GO:0007156;GO:0007156;GO:0016020;GO:0016020;GO:0016020;GO:0098609;GO:0098609;	-	-	-	-	cadherin 4 [Source:RGD Symbol;Acc:621091]	-	-
ENSRNOG00000029598	1389.21	1859.27	919.14	0.494355	-1.01638	0.0279938	0.390016	11	11062790	11585765	-	10329	Robo2	GO:0001657;GO:0005515;GO:0007156;GO:0007420;GO:0009986;GO:0032870;GO:0042802;GO:0050772;GO:0050925;GO:0061364;GO:0005515;GO:0005515;GO:0007411;GO:0008046;GO:0016199;GO:0035385;	K06754	-	T	0INZ3;1DEVU;13BZD;0E7W5;0V2WG;0WG72;0B3SR;18TZH;12QAY;KOG4222;0DHE9;1AT2D;0UHFE;0V82Z;1CRQK;09X4G	roundabout guidance receptor 2 [Source:RGD Symbol;Acc:620167]	84409	Q9QZI3
ENSRNOG00000016863	3703.53	4991.09	2415.98	0.484058	-1.04675	0.0280006	0.390016	1	78876205	78878779	+	2575	Pnma8b	-	-	-	G	1D0WR;0UUGK;0VG4M;13QZS;09XVK;1B4RW;0DRPC;KOG0657	PNMA family member 8B [Source:RGD Symbol;Acc:1560435]	308393	D3ZQN3
ENSRNOG00000017409	18.0338	29.2311	6.83652	0.233879	-2.09617	0.0281556	0.390661	9	82033543	82047166	+	2057	Wnt6	GO:0001658;GO:0001658;GO:0003674;GO:0005102;GO:0005102;GO:0005109;GO:0005125;GO:0005575;GO:0005576;GO:0005576;GO:0005615;GO:0007275;GO:0007275;GO:0007275;GO:0008150;GO:0009798;GO:0009798;GO:0009986;GO:0009986;GO:0010628;GO:0010628;GO:0010628;GO:0016055;GO:0016055;GO:0016055;GO:0016055;GO:0016055;GO:0030182;GO:0031012;GO:0031012;GO:0042475;GO:0042475;GO:0045165;GO:0045893;GO:0045893;GO:0060070;GO:…	K00445	-	T	KOG3913;0DHDD;1B4XA;19516;12PPJ;0V6K9;09VM4;0UJRZ;1CS3N	Wnt family member 6 [Source:RGD Symbol;Acc:1304559]	316526	D4A3W9
ENSRNOG00000047450	903.29	1334.51	472.067	0.353737	-1.49925	0.0281761	0.390661	4	172942020	173005634	+	2386	Lmo3	GO:0005737;GO:0035360;GO:0070373;GO:2000324;	K24098	-	K	KOG0490	LIM domain only 3 [Source:RGD Symbol;Acc:1561357]	497798	M0R4L0
ENSRNOG00000047436	64.3367	86.2762	42.3973	0.491414	-1.02499	0.0281971	0.390661	18	4084228	4095936	+	2076	Cabyr	GO:0005509;GO:0005509;GO:0005509;GO:0005509;GO:0005737;GO:0005737;GO:0019904;GO:0031514;GO:0035686;GO:0035686;GO:0048240;GO:0048240;GO:0097228;GO:0097229;	-	-	T	13K03;0V73R;0DHES;0IFPT;1AUXJ;09W5G;1CS4U;0UJJQ;193RM	calcium binding tyrosine phosphorylation regulated [Source:RGD Symbol;Acc:1585413]	686189	M0R8P3
ENSRNOG00000023532	16.3624	25.5823	7.14262	0.279202	-1.84062	0.0283745	0.391021	10	76903325	76930631	-	1212	Ankfn1	GO:0001662;GO:0045475;GO:0050957;	-	-	S	12XTK;0UMKI;0V8ID;0DIY6;1CTPN;1B504;195BG;09XKJ;KOG4485	ankyrin-repeat and fibronectin type III domain containing 1 [Source:RGD Symbol;Acc:7736477]	-	-
ENSRNOG00000003374	315.098	438.613	191.583	0.436792	-1.19498	0.0285067	0.391209	14	112719482	112946875	-	2637	Ccdc85a	GO:0005912;GO:0005912;	-	-	S	13N4D;0DHBR;09W2Q;KOG3819;1CS1X;0UJF9;1B2MC;0V70Z;1928U	coiled-coil domain containing 85A [Source:RGD Symbol;Acc:1311700]	-	-
ENSRNOG00000005180	537.903	749.814	325.992	0.434764	-1.2017	0.0286078	0.39202	14	99529284	99554479	+	830	Vstm2a	GO:0005576;GO:0010628;GO:0010884;GO:0042802;GO:0070352;GO:0071773;GO:0090336;	-	-	-	-	V-set and transmembrane domain containing 2A [Source:RGD Symbol;Acc:1596197]	-	-
ENSRNOG00000030330	113.929	156.537	71.3212	0.455618	-1.1341	0.0291857	0.393553	X	92596378	92691573	+	6110	AABR07040095.1	GO:0005509;GO:0005509;GO:0005509;GO:0005886;GO:0005886;GO:0005887;GO:0007155;GO:0007155;GO:0007155;GO:0007155;GO:0007156;GO:0007156;GO:0016020;GO:0016020;GO:0016020;GO:0016021;	-	-	Z;W;U	09XNN;0UN4Q;1CWK5;18XN5;KOG3594;1AVWC;0V8KB;0DJ0D;12TJ7	-	-	-
ENSRNOG00000030517	59.3693	79.934	38.8047	0.485459	-1.04258	0.0292566	0.393553	10	36326633	36336628	-	2355	Zfp879	GO:0000978;GO:0000981;GO:0005634;GO:0006355;GO:0006355;GO:0006357;GO:0046872;	K09228	-	K	12Q3Y;0VC43;0A4MG;1D13D;KOG1721;1ATG9;0UUJ8;0DRUY	zinc finger protein 879 [Source:RGD Symbol;Acc:1563273]	497896	D3ZCJ8
ENSRNOG00000007970	467.159	700.088	234.229	0.334571	-1.57961	0.0292652	0.393553	7	35850398	36000906	-	4725	Plxnc1	GO:0002116;GO:0005515;GO:0005887;GO:0007162;GO:0007165;GO:0007165;GO:0008360;GO:0016020;GO:0016021;GO:0017154;GO:0017154;GO:0017154;GO:0030334;GO:0043087;GO:0050772;GO:0071526;GO:0071526;GO:1902287;	K06572	-	T	0V0UH;14SXW;0AZTE;196Q2;1DCBJ;0KCS7;1B9TF;0WC9R;0E5BH	plexin C1 [Source:RGD Symbol;Acc:1307420]	362873	-
ENSRNOG00000007636	978.325	1429.84	526.809	0.368439	-1.4405	0.0300683	0.399779	4	50326442	50860756	-	4507	Cadps2	GO:0005654;GO:0016079;GO:0043231;GO:1990504;	K19933	-	-	-	calcium dependent secretion activator 2 [Source:RGD Symbol;Acc:1559440]	312166	-
ENSRNOG00000052173	333.756	468.18	199.331	0.425758	-1.23189	0.0301056	0.399779	2	58448917	58458517	+	2076	AABR07008439.1	GO:0005096;GO:0005643;GO:0005737;GO:0006611;GO:0043547;GO:0046907;GO:0046907;	-	-	-	-	RAN binding protein 3-like [Source:NCBI gene;Acc:294789]	-	-
ENSRNOG00000009514	68.0733	91.1042	45.0424	0.494405	-1.01623	0.0303524	0.401285	2	153803349	153880738	+	3169	Mme	GO:0001786;GO:0001822;GO:0004175;GO:0004222;GO:0004222;GO:0005737;GO:0005769;GO:0005802;GO:0005886;GO:0005903;GO:0006508;GO:0006508;GO:0007568;GO:0007611;GO:0008021;GO:0008233;GO:0008237;GO:0008238;GO:0008270;GO:0016020;GO:0019233;GO:0030424;GO:0030424;GO:0030425;GO:0031410;GO:0042803;GO:0043025;GO:0044306;GO:0045121;GO:0045202;GO:0046449;GO:0050435;GO:0050769;GO:0061837;GO:0071345;GO:0071492;GO:…	K01389	EC:3.4.24.11	E	1CQP3;KOG3624;09UPT;0DFZJ;0V5PD;18WHM;0UHIX;12PKS;1AZUB	membrane metallo-endopeptidase [Source:RGD Symbol;Acc:3098]	24590	P07861
ENSRNOG00000007027	160.111	243.102	77.12	0.317234	-1.65638	0.0308031	0.403123	4	15433295	15505362	-	5978	Hgf	GO:0000187;GO:0000902;GO:0001889;GO:0004252;GO:0006508;GO:0014068;GO:0030335;GO:0032715;GO:0032733;GO:0033137;GO:0035729;GO:0042056;GO:0042802;GO:0043154;GO:0048012;GO:0048012;GO:0050673;GO:0050728;GO:0050731;GO:0051450;GO:0060326;GO:0060665;GO:0060665;GO:0090201;GO:1900744;GO:1901299;GO:1902042;GO:1902947;GO:2000573;	K05460	-	O;T	1CP7D;0V456;1AVJA;0UFFZ;0IDXR;12N2K;0DEHM;18WJQ;09T6F	hepatocyte growth factor [Source:RGD Symbol;Acc:2794]	24446	P17945
ENSRNOG00000002911	61.9734	88.6244	35.3224	0.398563	-1.32712	0.0310007	0.405145	14	19176277	19191863	-	2069	Alb	GO:0003677;GO:0005504;GO:0005576;GO:0005615;GO:0005615;GO:0005615;GO:0005737;GO:0005783;GO:0005794;GO:0009267;GO:0015643;GO:0019825;GO:0030170;GO:0032991;GO:0042802;GO:0043066;GO:0051087;GO:0051659;GO:0070062;GO:0140272;GO:1903981;	K16141	-	W	0DKBN;18UIZ;1CV5F;0V9U3;09YWC;13H6T;0IIRZ;1AYU9;0UP8X	albumin [Source:RGD Symbol;Acc:2085]	24186	P02770;A0A0G2JSH5
ENSRNOG00000061527	13.6321	21.4403	5.82393	0.271634	-1.88026	0.031076	0.405257	14	86148928	86190659	-	2793	Gck	GO:0000166;GO:0000287;GO:0001678;GO:0001678;GO:0001678;GO:0001678;GO:0003824;GO:0004340;GO:0004340;GO:0004340;GO:0004340;GO:0004340;GO:0004340;GO:0004396;GO:0004396;GO:0004396;GO:0004396;GO:0004396;GO:0005515;GO:0005515;GO:0005524;GO:0005524;GO:0005524;GO:0005524;GO:0005536;GO:0005536;GO:0005536;GO:0005536;GO:0005634;GO:0005634;GO:0005634;GO:0005654;GO:0005737;GO:0005737;GO:0005737;GO:0005739;GO:…	K12407	EC:2.7.1.2	-	-	glucokinase [Source:RGD Symbol;Acc:2670]	24385	P17712;Q64596
ENSRNOG00000024280	24.7343	40.0908	9.37788	0.233916	-2.09594	0.0311584	0.406041	1	41034308	41126043	+	2473	Ccdc170	GO:0000226;GO:0005794;GO:0008017;GO:0036064;	-	-	S	0VCZ1;0DPRQ;131R4;0IG1D;0UHW5;18V0U;09WDF;1B4ZA;1CZ9E	coiled-coil domain containing 170 [Source:RGD Symbol;Acc:1310945]	292266	-
ENSRNOG00000017117	84.1534	113.049	55.258	0.488798	-1.03269	0.0314927	0.408934	10	56546710	56551863	+	1150	Ybx2	GO:0003676;	K09277	-	J;K	0DP8G;0VCFX;1907K;0A1KC;0UR2B;13P0R;1CY6H;KOG3070;1AZE7	Y box binding protein 2 [Source:RGD Symbol;Acc:1305068]	303250	D4A3P0
ENSRNOG00000021303	198.206	265.416	130.995	0.493547	-1.01874	0.0325261	0.416119	10	46722109	46762250	+	1814	Drc3	GO:0005515;GO:0005737;GO:0005930;	-	-	T	1928P;0UFH5;1ARDN;0DEIH;1CP8C;09T7B;12T93;0V468;KOG0531	dynein regulatory complex subunit 3 [Source:RGD Symbol;Acc:1309150]	287371	Q5XI54
ENSRNOG00000023389	258.397	352.392	164.402	0.466532	-1.09995	0.0327592	0.417926	14	3360712	3389943	-	1180	Ephx4	GO:0003824;GO:0003824;GO:0016787;GO:0016787;	K22369	EC:3.3.-.-	I	KOG4178	epoxide hydrolase 4 [Source:RGD Symbol;Acc:1308891]	289440	D3ZKP8
ENSRNOG00000048769	52.4504	79.964	24.9368	0.311851	-1.68107	0.032824	0.418167	16	74810938	74848113	+	1845	Nek5	GO:0004672;GO:0005524;GO:0006468;	K08857	EC:2.7.11.1	T	1AU1S;192IA;12PVM;0UQZ9;0DKQI;KOG0589;09VWD;0V4YN;1CVIZ	NIMA-related kinase 5 [Source:RGD Symbol;Acc:1593817]	685440	-
ENSRNOG00000052022	336.862	492.41	181.314	0.368218	-1.44137	0.0330366	0.419116	X	153064028	153067500	+	2993	Pnma3	GO:0003676;GO:0003676;GO:0008270;GO:0008270;	-	-	-	-	PNMA family member 3 [Source:RGD Symbol;Acc:1563752]	293840	D3Z8Y9
ENSRNOG00000010731	12872.7	17363.7	8381.69	0.482714	-1.05076	0.0334942	0.422401	16	39367692	39719187	-	3382	Gpm6a	GO:0016021;GO:0001764;GO:0003407;GO:0009617;GO:0016021;GO:0044295;GO:0048812;GO:0048863;GO:0016020;GO:0016021;GO:0016021;GO:0016021;	-	-	P;U	KOG4800;0V9ZJ;18UQR;0UPFT;1CVBN;1B2NI;09Z24;0DKHK;12U0S	glycoprotein m6a [Source:RGD Symbol;Acc:631368]	306439	Q812E9
ENSRNOG00000061038	12.8217	20.6127	5.03074	0.244061	-2.03469	0.0337323	0.423513	11	54204775	54344615	-	5745	Myh15	GO:0000166;GO:0002074;GO:0003674;GO:0003774;GO:0003774;GO:0003774;GO:0003779;GO:0005515;GO:0005524;GO:0005524;GO:0005524;GO:0005575;GO:0005829;GO:0016459;GO:0016459;GO:0016459;GO:0043231;GO:0051015;GO:0051015;	K24220	-	-	-	myosin, heavy chain 15 [Source:RGD Symbol;Acc:1565858]	303965	-
ENSRNOG00000009722	6161.87	8454.37	3869.38	0.457678	-1.1276	0.034058	0.424967	10	55943446	55965216	-	6993	Chd3	GO:0000122;GO:0000122;GO:0000166;GO:0000976;GO:0000976;GO:0003674;GO:0003677;GO:0003678;GO:0004386;GO:0005524;GO:0005524;GO:0005524;GO:0005575;GO:0005634;GO:0005634;GO:0005654;GO:0005730;GO:0005737;GO:0005737;GO:0005813;GO:0005813;GO:0006325;GO:0006333;GO:0006333;GO:0007051;GO:0007051;GO:0007098;GO:0007098;GO:0008150;GO:0016581;GO:0016581;GO:0016581;GO:0016605;GO:0016605;GO:0016787;GO:0016887;GO:…	K11642	EC:3.6.4.12	K;B	0DG51;0UGXR;0V5V9;1AZHG;18WES;KOG0383;12PMF;1CQUN;09UVK	chromodomain helicase DNA binding protein 3 [Source:RGD Symbol;Acc:1311923]	303241	-
ENSRNOG00000025108	85.909	115.544	56.2739	0.487034	-1.0379	0.0341903	0.425445	2	198797159	198817146	+	3386	Ankrd35	GO:0005515;	-	-	S	0IK6X;13JE2;0UHCP;18X99;09UKC;1AZ4Y;1CQJD;0DFW1;0V5JP	ankyrin repeat domain 35 [Source:RGD Symbol;Acc:1305527]	365881	-
ENSRNOG00000015972	14.9788	23.782	6.17561	0.259676	-1.94521	0.0342167	0.425445	1	106896790	106968885	+	2655	Ano5	GO:0003674;GO:0005229;GO:0005254;GO:0005575;GO:0005886;GO:0005886;GO:0005886;GO:0005886;GO:0006821;GO:0006821;GO:0008150;GO:0016020;GO:0016021;GO:0031982;GO:0031982;GO:0046983;GO:0046983;GO:0055085;GO:1902476;GO:0003674;GO:0005229;GO:0005575;GO:0005886;GO:0005886;GO:0006821;GO:0008150;GO:0016020;GO:0016021;GO:0031982;GO:0046983;GO:0046983;	-	-	U	09WBZ;KOG2514;0V7AE;1CUXN;0DK3W;18WWC;12SW7;1ATTX;0UMNQ	anoctamin 5 [Source:RGD Symbol;Acc:1564265]	-	-
ENSRNOG00000050784	57.5247	77.5091	37.5403	0.484334	-1.04593	0.0343749	0.426001	3	134413170	134441540	+	505	AABR07054000.1	-	-	-	-	-	-	-	-
ENSRNOG00000004294	54.0327	73.3222	34.7433	0.473844	-1.07752	0.0344147	0.426204	7	28038662	28040510	-	1509	Ascl1	GO:0000122;GO:0000122;GO:0000977;GO:0000978;GO:0000978;GO:0000981;GO:0001227;GO:0001227;GO:0001764;GO:0001764;GO:0003358;GO:0003358;GO:0003358;GO:0003359;GO:0003359;GO:0003677;GO:0003682;GO:0003682;GO:0003690;GO:0003700;GO:0003700;GO:0003700;GO:0003700;GO:0003700;GO:0003700;GO:0005634;GO:0005634;GO:0005634;GO:0005634;GO:0005654;GO:0006357;GO:0006357;GO:0006357;GO:0006357;GO:0006357;GO:0006357;GO:…	K09067	-	K	KOG4029;1B28F;09UNA;0US6P;0DNUZ;1CXSE;13I2X;18UHF;0VC2X	achaete-scute family bHLH transcription factor 1 [Source:RGD Symbol;Acc:71010]	64186	P19359
ENSRNOG00000020039	11.2329	18.3287	4.13706	0.225715	-2.14742	0.0349162	0.42983	1	199682688	199688809	+	2394	Slc5a2	GO:0000017;GO:0005412;GO:0005886;GO:0015151;GO:0016020;GO:0016020;GO:0016020;GO:0016021;GO:0022857;GO:0022857;GO:0055056;GO:0055085;GO:0055085;GO:0098708;GO:0098719;GO:0008643;GO:0016020;GO:0016020;GO:0016020;GO:0016021;GO:0022857;GO:0022857;GO:0055085;GO:0055085;	K14382	-	P	0DKBS;1CXI5;0V5M7;09UMM;1AV7X;0UJR3;18W8R;12RGZ;0IP49	solute carrier family 5 member 2 [Source:RGD Symbol;Acc:620217]	64522	P53792;Q8R520;F1LMI6;Q8R521
ENSRNOG00000054204	8497.13	11825.4	5168.82	0.437093	-1.19399	0.0349436	0.42983	2	179584308	179704629	-	6854	Gria2	GO:0004970;GO:0005216;GO:0006811;GO:0015276;GO:0016020;GO:0038023;GO:0004970;GO:0004970;GO:0004970;GO:0005216;GO:0005216;GO:0005886;GO:0006811;GO:0006811;GO:0006811;GO:0015276;GO:0015276;GO:0016020;GO:0016020;GO:0016020;GO:0016021;GO:0030054;GO:0034220;GO:0035235;GO:0038023;GO:0038023;GO:0045202;GO:0045211;	K05198	-	-	-	glutamate ionotropic receptor AMPA type subunit 2 [Source:RGD Symbol;Acc:61862]	29627	P19491
ENSRNOG00000046515	118.11	170.898	65.3227	0.382233	-1.38748	0.0350519	0.430197	9	6966908	7053387	+	2207	St6gal2	GO:0003824;GO:0005975;GO:0006486;GO:0008373;GO:0003824;GO:0003835;GO:0005975;GO:0006486;GO:0008373;GO:0008373;GO:0009311;	K00779	EC:2.4.99.1	G	18TZQ;0DGM7;0UIFC;0VCMN;0A32H;1ATZB;12RUZ;1CQ12;KOG2692	ST6 beta-galactoside alpha-2,6-sialyltransferase 2 [Source:RGD Symbol;Acc:1559663]	301155	Q701R3
ENSRNOG00000003929	409.427	614.248	204.606	0.3331	-1.58597	0.0352473	0.430921	X	104391607	104493757	-	4340	Pcdh19	GO:0005509;GO:0005509;GO:0005509;GO:0005886;GO:0005886;GO:0005887;GO:0007155;GO:0007155;GO:0007155;GO:0007155;GO:0007156;GO:0007156;GO:0007420;GO:0007420;GO:0016020;GO:0016020;GO:0016020;GO:0016021;GO:0005509;GO:0005509;GO:0005509;GO:0005886;GO:0005886;GO:0005887;GO:0007155;GO:0007155;GO:0007155;GO:0007155;GO:0007156;GO:0007156;GO:0007420;GO:0007420;GO:0016020;GO:0016020;GO:0016020;GO:0016021;	K16499	-	Z;U	09XNN;1CTRT;0UGGR;KOG3594;1AS91;0V8KB;0DJ0D;12TJ7	protocadherin 19 [Source:RGD Symbol;Acc:1565392]	317183	D3ZG18
ENSRNOG00000022844	90.0111	122.57	57.4526	0.468735	-1.09316	0.035269	0.430921	7	133856101	134004250	+	3368	Pdzrn4	GO:0005515;	K15682	EC:2.3.2.27	O	0V5ZY;0DG9P;18ZP1;09V06;1CQZ2;1AYRN;12PTE;0UHZF;KOG0312	PDZ domain containing RING finger 4 [Source:RGD Symbol;Acc:1308860]	315250	D3ZNV5
ENSRNOG00000000522	675.112	948.41	401.814	0.423671	-1.23898	0.035721	0.433993	20	6419033	6500523	-	4311	Cpne5	GO:0005544;GO:0005886;GO:0043005;GO:0043005;GO:0043025;GO:0043025;GO:0071277;GO:1903861;GO:1903861;	K24523	-	T	0V43Q;09T4Y;195ZN;KOG1327;1B32S;0DH8P;12Q7Z;0UJAY;1CRIQ	copine 5 [Source:RGD Symbol;Acc:1308021]	309650	D3ZGN2
ENSRNOG00000002979	56.9214	78.9367	34.9061	0.442204	-1.17722	0.0357465	0.433993	13	83403264	83425641	-	2542	Tbx19	GO:0000978;GO:0000978;GO:0000981;GO:0000987;GO:0001228;GO:0001707;GO:0001708;GO:0001756;GO:0003007;GO:0003674;GO:0003677;GO:0003677;GO:0003700;GO:0003700;GO:0003700;GO:0005575;GO:0005634;GO:0005634;GO:0005634;GO:0006355;GO:0006355;GO:0006355;GO:0006357;GO:0008150;GO:0021983;GO:0042127;GO:0045165;GO:0045595;GO:0045944;GO:1990837;	K10184	-	K	KOG3585	T-box transcription factor 19 [Source:RGD Symbol;Acc:1310145]	304935	D3Z977
ENSRNOG00000046469	39.5474	54.6216	24.4732	0.44805	-1.15827	0.0358179	0.43409	X	908044	911067	+	2211	Zfp300	GO:0000978;GO:0000981;GO:0005634;GO:0006355;GO:0006355;GO:0006357;GO:0046872;	K09228	-	K	KOG1721	zinc finger protein 300 [Source:RGD Symbol;Acc:2321626]	100364132	-
ENSRNOG00000009299	226.559	313.92	139.198	0.443418	-1.17326	0.0358384	0.43409	14	80730307	80732010	-	1704	Adra2c	GO:0004930;GO:0004930;GO:0004930;GO:0004930;GO:0004930;GO:0004930;GO:0004935;GO:0004935;GO:0004938;GO:0004938;GO:0004938;GO:0004938;GO:0004938;GO:0005737;GO:0005737;GO:0005886;GO:0005887;GO:0005887;GO:0005887;GO:0006940;GO:0006940;GO:0007165;GO:0007186;GO:0007186;GO:0007186;GO:0007186;GO:0007186;GO:0007186;GO:0007565;GO:0016020;GO:0016021;GO:0016021;GO:0016021;GO:0019229;GO:0019229;GO:0030168;GO:…	K04140	-	T	KOG3656;0A1J3;1B4UW;12RVE;0DIY9;0UQIQ;0VCKX;1CZHF	adrenoceptor alpha 2C [Source:RGD Symbol;Acc:2058]	24175	P22086
ENSRNOG00000018385	651.116	988.195	314.037	0.317789	-1.65386	0.0359676	0.435366	1	224882439	224884205	+	1767	Chrm1	GO:0004930;GO:0004930;GO:0004930;GO:0004993;GO:0005886;GO:0005887;GO:0005887;GO:0005887;GO:0007165;GO:0007186;GO:0007186;GO:0007186;GO:0007187;GO:0007197;GO:0007213;GO:0007268;GO:0007274;GO:0014069;GO:0016020;GO:0016020;GO:0016021;GO:0016021;GO:0016021;GO:0016907;GO:0016907;GO:0016907;GO:0016907;GO:0030054;GO:0030425;GO:0030425;GO:0030594;GO:0032279;GO:0040012;GO:0040012;GO:0040012;GO:0040012;GO:…	K04129	-	W;T	0DHV8;18S3X;KOG4220;0UKTY;1CRKX;09X1S;131UW;0V7ZZ;1AWCT	cholinergic receptor, muscarinic 1 [Source:RGD Symbol;Acc:2342]	25229	P08482
ENSRNOG00000024677	914.43	1356.65	472.206	0.348067	-1.52256	0.0362034	0.436618	1	88978344	88989552	-	4190	Arhgap33	GO:0005096;GO:0005096;GO:0005515;GO:0005737;GO:0005886;GO:0007165;GO:0015031;GO:0019901;GO:0032991;GO:0035091;	K17933	-	T	1AYE3;KOG1449;0UN1Q;12QN7;18TP6;0V8JH;1CU4A;0DJC3;09XZ2	Rho GTPase activating protein 33 [Source:RGD Symbol;Acc:2318374]	100362311	-
ENSRNOG00000002256	49.0223	66.4521	31.5926	0.475419	-1.07273	0.0365513	0.439712	14	17143040	17225389	-	2059	Art3	GO:0003950;GO:0003956;GO:0003956;GO:0003956;GO:0006471;GO:0006471;GO:0016740;GO:0016757;GO:0018120;GO:0106274;GO:0106274;GO:0106275;GO:0003956;GO:0006471;	K00775	EC:2.4.2.31	S;G	0DPDH;0VCM1;18UUK;0J8VA;13MY7;0UQIE;1ATGN;1CYBF;0A1R9	ADP-ribosyltransferase 3 [Source:RGD Symbol;Acc:628833]	305235	Q6AYJ9
ENSRNOG00000021589	664.063	912.102	416.024	0.456115	-1.13253	0.0365682	0.439712	X	74945082	74968405	-	7392	Nexmif	GO:0005654;GO:0005829;GO:0030496;GO:0072686;	-	-	S;L	13N6E;19526;0UTM0;0A2UM;0VDQ7;0IFSY;0DIXI;1B0MZ;1CZDY	neurite extension and migration factor [Source:RGD Symbol;Acc:1561931]	302396	D3ZGX1
ENSRNOG00000046785	6.25606	11.1498	1.36234	0.122185	-3.03286	0.0366635	0.440567	10	34903343	34933539	+	1197	Col23a1	-	-	-	W	13MS4;0VFHW;0UQC1;1D1ED;0A4NS;KOG3544;0DS5D	collagen type XXIII alpha 1 chain [Source:RGD Symbol;Acc:727898]	353303	Q810Y4
ENSRNOG00000039924	162.203	223.362	101.045	0.452382	-1.14439	0.0368855	0.442651	5	26493212	26566370	+	1531	Triqk	GO:0005789;	-	-	U	196MA;0J2GZ;13VT0;0AAPM;1D4UP;0DVI4;0UWSY;0VMNC;1B6M7	triple QxxK/R motif containing [Source:RGD Symbol;Acc:1561260]	500413	Q5EB66
ENSRNOG00000013101	804.391	1258.68	350.105	0.278153	-1.84605	0.037114	0.44393	15	62197060	62200837	-	3210	Pcdh8	GO:0001756;GO:0005509;GO:0005886;GO:0007155;GO:0007156;GO:0016020;GO:0016331;	K16499	-	Z;W;U	1CSPE;18S2H;0V7MQ;09WP4;0DHYT;0UFFR;KOG3594;1375E;1ARCG	protocadherin 8 [Source:RGD Symbol;Acc:69350]	64865	D3ZE55
ENSRNOG00000000716	27.0069	38.4131	15.6007	0.406129	-1.29999	0.0374612	0.446031	11	1982113	1983513	-	1401	Htr1f	GO:0004930;GO:0004930;GO:0004930;GO:0004993;GO:0004993;GO:0004993;GO:0005886;GO:0005887;GO:0005887;GO:0005887;GO:0007165;GO:0007186;GO:0007186;GO:0007186;GO:0007193;GO:0016020;GO:0016021;GO:0016021;GO:0016021;GO:0051378;GO:0098664;	K04153	-	T	KOG3656;09WFG;0V7E0;1ATI3;1902E;12T29;0UJZ3;1CSF7;0DHQV	5-hydroxytryptamine receptor 1F [Source:RGD Symbol;Acc:71083]	60448	G3V626
ENSRNOG00000017901	49.2428	66.7033	31.7823	0.476472	-1.06954	0.0378518	0.449213	1	219233750	219237098	+	1329	Acy3	GO:0004046;GO:0004046;GO:0004046;GO:0005737;GO:0005737;GO:0005737;GO:0005829;GO:0005886;GO:0016020;GO:0016020;GO:0016020;GO:0016324;GO:0016324;GO:0016324;GO:0016787;GO:0016788;GO:0016788;GO:0016811;GO:0016811;GO:0016811;GO:0042802;GO:0042802;GO:0046872;	K18458	EC:3.5.1.114	E	0DGD8;18V94;0URB1;09V43;0IERR;0V63P;12PMS;1CS0A;1AYB4	aminoacylase 3 [Source:RGD Symbol;Acc:1305394]	293653	Q5M876
ENSRNOG00000047002	388.847	537.067	240.627	0.44804	-1.1583	0.0387523	0.455477	2	174542667	175233457	+	3717	Fstl5	GO:0005509;GO:0005509;GO:0005515;GO:0005576;GO:0007275;GO:0030154;	K23915	-	-	-	follistatin-like 5 [Source:RGD Symbol;Acc:1306858]	365823	A0A096MK67
ENSRNOG00000028404	1667.08	2374.15	960.017	0.404363	-1.30628	0.0387682	0.455477	10	86303727	86312762	+	1739	Ppp1r1b	GO:0001975;GO:0004864;GO:0004864;GO:0005634;GO:0005737;GO:0006351;GO:0007165;GO:0007621;GO:0007626;GO:0008542;GO:0032515;GO:0043025;GO:0043278;GO:0048148;	K15494	-	T;K	1D18H;13VPG;0DRZM;0J1BH;0A4GR;192XT;0VFBP;1AY0R;0UNH2	protein phosphatase 1, regulatory (inhibitor) subunit 1B [Source:RGD Symbol;Acc:621859]	360616	Q6J4I0
ENSRNOG00000005806	23.5667	39.0509	8.08248	0.206973	-2.27249	0.0387799	0.455477	4	144403358	144416116	-	1218	Oxtr	GO:0004930;GO:0004990;GO:0005000;GO:0007186;GO:0016021;GO:0045777;GO:0120162;	K04229	-	T	KOG3656;0V455;0DJ5R;191IX;09XTM;12QQR;1B31J;0UMUQ;1CTXN	oxytocin receptor [Source:RGD Symbol;Acc:3239]	25342	P70536
ENSRNOG00000015401	994.882	1327.34	662.427	0.499065	-1.0027	0.0390141	0.455558	18	69894684	69944632	-	4586	Mapk4	GO:0000165;GO:0000166;GO:0004672;GO:0004672;GO:0004707;GO:0004707;GO:0004707;GO:0005524;GO:0005524;GO:0005524;GO:0005634;GO:0005737;GO:0006468;GO:0006468;GO:0016301;GO:0016310;GO:0016740;GO:0019901;GO:0042803;GO:0046982;GO:0106310;GO:0106311;	K06855	EC:2.7.11.24	T;D	1CU2T;0DJAN;1AWXR;0US48;09XXI;18TTP;KOG0660;0V8VA;12QSB	mitogen-activated protein kinase 4 [Source:RGD Symbol;Acc:3047]	54268	G3V9J9
ENSRNOG00000019744	83.9818	113.823	54.1409	0.47566	-1.072	0.0390744	0.455701	18	46148849	46151627	+	2779	AABR07032097.1	GO:0045727;GO:0045793;	-	-	S	1CTEF;1ATYZ;0UM8Y;1932U;0V8AE;0IGVQ;12SYW;0DIPH;09XC3	-	-	-
ENSRNOG00000032206	111.325	170.191	52.4594	0.308238	-1.69788	0.0396428	0.458803	13	21678512	22590586	+	3921	Cntnap5b	GO:0005509;	K24338	-	T	1CST1;1B42I;0DI2H;12Q3Q;0UJCR;KOG3516;0V5DY;18U4F;09VPX	contactin associated protein-like 5B [Source:RGD Symbol;Acc:1565194]	301650	Q0V8T4
ENSRNOG00000047046	31.7899	44.3681	19.2117	0.433006	-1.20754	0.0397927	0.459244	9	10963723	10971277	+	4185	Plin4	GO:0005811;GO:0005829;GO:0005886;	-	-	S	0DQXX;132MT;1927D;1D020;0US3V;0IHSW;1B25N;0W1UG;0A3AA	perilipin 4 [Source:RGD Symbol;Acc:1590867]	-	-
ENSRNOG00000030101	86.5375	128.474	44.6013	0.347163	-1.52632	0.0400964	0.461413	8	116730641	116750709	+	2197	Traip	GO:0004842;GO:0004842;GO:0004842;GO:0005654;GO:0005654;GO:0005730;GO:0005730;GO:0006974;GO:0006974;GO:0007165;GO:0007165;GO:0010804;GO:0010804;GO:0016567;GO:0016567;GO:0016567;GO:0031297;GO:0031297;GO:0032088;GO:0032088;GO:0032688;GO:0032688;GO:0042802;GO:0042802;GO:0046872;GO:0061630;GO:0061630;GO:0090734;GO:0090734;	K11985	EC:2.3.2.27	O	09Z3C;0DKIY;KOG0827;13MYN;1B44G;0VA0W;1CVD2;19123;0UPHS	TRAF-interacting protein [Source:RGD Symbol;Acc:1309761]	367167	B1WC52
ENSRNOG00000008026	173.901	259.44	88.3615	0.340586	-1.55391	0.0402211	0.462263	7	12974169	12976330	+	1597	C2cd4c	GO:0005829;GO:0005829;	-	-	S	12PVW;0URH1;0IFYM;1AXSQ;0DN74;0A0JW;18S9D;0VBG5;1CX3R	C2 calcium-dependent domain containing 4C [Source:RGD Symbol;Acc:1561354]	500798	D3ZLU0
ENSRNOG00000037911	8.50898	14.2799	2.73805	0.191742	-2.38276	0.0405187	0.463319	X	74304292	74345507	+	1811	LOC680227	-	-	-	-	-	LRRGT00193 [Source:RGD Symbol;Acc:1594204]	680227	Q6QI15
ENSRNOG00000032246	59.9591	80.1853	39.7329	0.495513	-1.013	0.0411539	0.466289	1	189514553	189541224	+	2555	Acsm3	GO:0000166;GO:0003674;GO:0004321;GO:0005524;GO:0005575;GO:0005739;GO:0005739;GO:0005739;GO:0005759;GO:0005759;GO:0005759;GO:0005759;GO:0006629;GO:0006631;GO:0006633;GO:0006633;GO:0006633;GO:0006637;GO:0008150;GO:0015645;GO:0015645;GO:0015645;GO:0016874;GO:0018729;GO:0018729;GO:0031956;GO:0031956;GO:0043759;GO:0046872;GO:0047760;GO:0047760;GO:0047760;GO:0047760;GO:0050218;GO:0050218;	K01896	EC:6.2.1.2	H;I	18V23;0UGF9;0DF8B;KOG1175;0V9V8;13HY5;1CPXY;1AZX6;09YXJ	acyl-CoA synthetase medium-chain family member 3 [Source:RGD Symbol;Acc:62086]	24763	Q6SKG1
ENSRNOG00000027850	15.9019	24.0755	7.72827	0.321002	-1.63935	0.041652	0.468044	X	14905337	14910778	-	552	AABR07037173.1	GO:0005634;GO:0005634;GO:0005634;GO:0006355;GO:0006355;GO:0005634;GO:0005634;GO:0006355;GO:0006355;	-	-	K	1D430;0DUTD;0VIQU;0JCMU;1B6MQ;196C9;0UVIF;0A7KB;145EQ	SSX family member 1 [Source:NCBI gene;Acc:691903]	-	-
ENSRNOG00000046343	115.089	155.596	74.5821	0.479333	-1.0609	0.0416543	0.468044	9	71835883	71852113	-	693	Cryga	-	-	-	S	0DGBI;0IVYJ;13QWQ;192KK;0A187;0VC3V;1CR0Y;0UI1Z;1ATMQ	crystallin, gamma A [Source:RGD Symbol;Acc:1595217]	-	-
ENSRNOG00000057501	1423.74	1985.78	861.703	0.433937	-1.20444	0.0426134	0.472875	8	76521657	76579387	-	3834	Fam81a	-	-	-	-	-	family with sequence similarity 81, member A [Source:RGD Symbol;Acc:1311958]	315789	D4A7T8
ENSRNOG00000061484	243.605	344.03	143.181	0.416187	-1.2647	0.0432496	0.476609	10	36098051	36304409	+	6558	Adamts2	GO:0003674;GO:0004222;GO:0004222;GO:0004222;GO:0005575;GO:0005576;GO:0006508;GO:0006508;GO:0006508;GO:0007229;GO:0007283;GO:0007283;GO:0008150;GO:0008233;GO:0008233;GO:0008233;GO:0008237;GO:0008237;GO:0008237;GO:0008270;GO:0008270;GO:0016485;GO:0016485;GO:0016787;GO:0030198;GO:0030199;GO:0030199;GO:0030324;GO:0030324;GO:0031012;GO:0031012;GO:0031012;GO:0043588;GO:0043588;GO:0046872;GO:0062023;GO:…	K08618	EC:3.4.24.14	-	-	ADAM metallopeptidase with thrombospondin type 1 motif, 2 [Source:RGD Symbol;Acc:1565950]	287899	D3ZTE7
ENSRNOG00000019353	27.9109	39.4974	16.3244	0.413304	-1.27473	0.0438764	0.479416	19	37905864	37907714	-	798	Ctrl	GO:0004252;GO:0004252;GO:0004252;GO:0005615;GO:0005615;GO:0006508;GO:0006508;GO:0006508;GO:0006508;GO:0006508;GO:0006508;GO:0008233;GO:0008233;GO:0008233;GO:0008236;GO:0008236;GO:0008236;GO:0016787;	K09632	EC:3.4.21.-	O;E	195U1;KOG3627;1ARY0;1CSHM;12QQS;09WHV;0US32;0DHT6;0V7GF	chymotrypsin-like [Source:RGD Symbol;Acc:621501]	117184	Q9EQZ8
ENSRNOG00000013282	318.657	435.309	202.006	0.464051	-1.10764	0.043943	0.479416	2	3400977	4088989	+	4365	Mctp1	GO:0005509;GO:0016021;GO:0016020;GO:0016021;	-	-	S;K	0UJSK;0DGVG;1CRJJ;12NTE;KOG1012;09VM0;0V5JM	multiple C2 and transmembrane domain containing 1 [Source:RGD Symbol;Acc:1305199]	309928	-
ENSRNOG00000001865	5.41249	9.69347	1.1315	0.116728	-3.09877	0.044025	0.479925	11	87913806	87924816	-	2309	Serpind1	GO:0004867;GO:0004867;GO:0005615;GO:0005615;GO:0007596;GO:0007596;GO:0010951;GO:0004867;GO:0005615;GO:0007596;	K03912	-	V	1AW4Z;1CRZF;KOG2392;0A2NT;0UUBG;0VEIE;12RWJ;0DH9E;191U8	serpin family D member 1 [Source:RGD Symbol;Acc:619854]	79224	Q64268
ENSRNOG00000001575	190.255	259.63	120.881	0.465589	-1.10287	0.0442526	0.480679	11	27811957	27971359	-	3089	Grik1	GO:0004970;GO:0005216;GO:0006811;GO:0015276;GO:0016020;GO:0038023;GO:0004970;GO:0005216;GO:0006811;GO:0015276;GO:0016020;GO:0038023;GO:0004970;GO:0005216;GO:0006811;GO:0015276;GO:0016020;GO:0038023;GO:0004970;GO:0004970;GO:0005216;GO:0005216;GO:0005886;GO:0006811;GO:0006811;GO:0006811;GO:0015276;GO:0015276;GO:0016020;GO:0016020;GO:0016020;GO:0016021;GO:0030054;GO:0034220;GO:0035235;GO:0038023;GO:…	K05201	-	T	12SMD;KOG1054;1CY3H;0UNY0;09UD2;0DP5H;0V5CD;1AYNH	glutamate ionotropic receptor kainate type subunit 1 [Source:RGD Symbol;Acc:2732]	29559	P22756
ENSRNOG00000050553	31.6885	44.6435	18.7335	0.419624	-1.25283	0.0443752	0.480765	6	42585934	42630983	-	1429	Atp6v1c2	GO:0015078;GO:0033180;GO:1902600;GO:0015078;GO:0030177;GO:0033180;GO:0042802;GO:0046961;GO:1902600;	K02148	-	C	KOG2909	ATPase H+ transporting V1 subunit C2 [Source:RGD Symbol;Acc:1359430]	362802	Q6AYE4
ENSRNOG00000019278	7.36114	12.4182	2.30413	0.185545	-2.43016	0.0444391	0.480765	1	143364867	143398093	-	3100	Fsd2	GO:0005515;GO:0005515;	K24490	-	O	KOG2177;1CSPM;1ARUB;13EX4;0V7MY;09WPD;18UNH;0DHYZ;0URUN	fibronectin type III and SPRY domain containing 2 [Source:RGD Symbol;Acc:1305167]	308779	D4ADN6
ENSRNOG00000004459	38.5757	52.7561	24.3954	0.46242	-1.11273	0.0446871	0.481084	7	71157664	71170511	+	2568	Sdr9c7	GO:0004745;GO:0004745;GO:0004745;GO:0004745;GO:0016491;GO:0016491;GO:0016491;GO:0055114;	K24425	EC:1.1.1.-	Q	0UMP8;1CPJA;13H77;KOG1610;0V4HX;1AX5K;09TJ0;18WR1;0DEVP	short chain dehydrogenase/reductase family 9C, member 7 [Source:RGD Symbol;Acc:628716]	259235	F1MAS7
ENSRNOG00000010560	2.78233	5.56465	0	0	-Inf	0.0449113	0.481749	2	24546536	24554683	+	978	Otp	GO:0000122;GO:0000122;GO:0000977;GO:0000977;GO:0000981;GO:0000981;GO:0001227;GO:0001227;GO:0001650;GO:0002052;GO:0002052;GO:0003677;GO:0003677;GO:0003677;GO:0003677;GO:0005634;GO:0005654;GO:0006355;GO:0006355;GO:0016604;GO:0021879;GO:0021879;GO:0021979;GO:0021979;GO:0021985;GO:0021985;GO:0030182;	K24901	-	K	KOG0490	orthopedia homeobox [Source:RGD Symbol;Acc:727945]	294640	G3V7E0
ENSRNOG00000006709	34.4733	47.8446	21.102	0.441054	-1.18097	0.0449298	0.481749	4	161804784	161850875	-	4708	Pzp	GO:0002020;GO:0004866;GO:0004866;GO:0004866;GO:0004866;GO:0004867;GO:0005576;GO:0005576;GO:0005576;GO:0005615;GO:0005615;GO:0007566;GO:0010466;GO:0010951;GO:0030414;GO:0044877;GO:0048403;GO:0048406;	K23589	-	O	14SX8;1DCB0;0AZSU;0V0TY;0E5AY;1B9T4;0KCRJ;0WC95	pregnancy-zone protein [Source:RGD Symbol;Acc:628643]	252922	Q63041
ENSRNOG00000011989	1849	2815.71	882.282	0.313343	-1.67419	0.0449563	0.481749	19	46525919	46693838	+	3738	Vat1l	GO:0008270;GO:0016491;GO:0055114;	-	-	-	-	vesicle amine transport 1-like [Source:RGD Symbol;Acc:1598315]	361414	-
ENSRNOG00000021547	11.8521	18.3921	5.31222	0.288832	-1.7917	0.0449723	0.481749	X	66314418	66320145	+	1863	Pgr15l	GO:0004930;GO:0004930;GO:0004930;GO:0004930;GO:0004983;GO:0004983;GO:0005887;GO:0007165;GO:0007186;GO:0007186;GO:0007186;GO:0007186;GO:0007218;GO:0016020;GO:0016021;GO:0016021;GO:0016021;GO:0097730;	K04210	-	T	KOG3656;0VDTG;195HS;1CZNM;0A2Y7;12SMV;0UJM2;1B4AX;0DQJW	G protein-coupled receptor 15-like [Source:RGD Symbol;Acc:1562685]	296867	D3ZQ49
ENSRNOG00000022975	262.65	350.577	174.724	0.498389	-1.00465	0.0451352	0.482777	7	123856567	123892429	-	3415	Nfam1	GO:0001819;GO:0001819;GO:0004888;GO:0004888;GO:0004888;GO:0004888;GO:0007165;GO:0009986;GO:0016020;GO:0016021;GO:0016021;GO:0016021;GO:0016021;GO:0016021;GO:0030183;GO:0035556;GO:0045121;GO:0045121;GO:0045577;GO:0045577;GO:0045577;GO:0050853;GO:0050853;GO:0050861;GO:0050861;GO:0050861;GO:0051091;	-	-	T	193IK;0DRHV;0VESY;1B4W8;0A3Y2;13WFS;1D0QC;0J2TX;0UN39	NFAT activating protein with ITAM motif 1 [Source:RGD Symbol;Acc:1308316]	362966	F1M0C3
ENSRNOG00000026845	30.0437	42.1699	17.9176	0.424891	-1.23484	0.0455711	0.484785	2	3025217	3124543	-	1379	Fam81b	-	-	-	S	0IG0A;1CVQB;09ZD1;0UPXH;1ASTN;0VAA1;12RWZ;0DKVA;194C9	family with sequence similarity 81, member B [Source:RGD Symbol;Acc:1561830]	309925	-
ENSRNOG00000012759	118.289	162.091	74.4867	0.459537	-1.12175	0.0458122	0.485454	9	30515089	30844199	-	3390	Col19a1	GO:0007519;GO:0030198;	K24340	-	W	1BB97;0V3HJ;13ETW;KOG3544;0WI64;0E8YB;197BZ;1DFUQ;0B5IJ	collagen type XIX alpha 1 chain [Source:RGD Symbol;Acc:1308920]	367236	-
ENSRNOG00000028991	57.2636	79.2774	35.2498	0.444639	-1.16929	0.0468867	0.493068	5	2980046	2982603	-	2163	AC125757.1	GO:0005216;GO:0005216;GO:0005244;GO:0005249;GO:0005249;GO:0005249;GO:0005251;GO:0005267;GO:0006811;GO:0006811;GO:0006811;GO:0006813;GO:0006813;GO:0006813;GO:0008076;GO:0008076;GO:0008076;GO:0016020;GO:0016020;GO:0016020;GO:0016021;GO:0016021;GO:0030425;GO:0034765;GO:0043025;GO:0055085;GO:0055085;GO:0071805;GO:0071805;	-	-	P	KOG3713;09V8A;1CR6K;0UJ3J;0V67V;0DGGX;12P64	-	-	-
ENSRNOG00000000406	14.0129	24.193	3.83289	0.15843	-2.65808	0.0469703	0.493134	20	33100191	33323367	-	11291	Ros1	GO:0002066;GO:0004672;GO:0004713;GO:0005515;GO:0005524;GO:0006468;GO:0006468;GO:0007165;GO:0007283;GO:0009986;GO:0010467;GO:0010629;GO:0010966;GO:0019903;GO:0030154;GO:0038083;GO:0048471;GO:0070372;GO:0004672;GO:0004713;GO:0005515;GO:0005524;GO:0006468;	K05088	EC:2.7.10.1	T	KOG1095	ROS proto-oncogene 1 , receptor tyrosine kinase [Source:RGD Symbol;Acc:3591]	25346	Q63132
ENSRNOG00000015084	868.631	1242.1	495.164	0.398651	-1.3268	0.0474799	0.494843	19	52086325	52112629	+	1571	Necab2	GO:0005509;GO:0005886;GO:0031687;GO:0031802;GO:0060168;GO:0070374;GO:1900451;GO:1904021;GO:1905477;	K23854	-	T	0V51Q;1B4QW;0DMMZ;1CWHJ;09U2R;18UU6;0IH3U;12QF4;0USBM	N-terminal EF-hand calcium binding protein 2 [Source:RGD Symbol;Acc:621844]	170928	F1LQY6
ENSRNOG00000004112	17.3874	25.982	8.79283	0.33842	-1.56311	0.0479687	0.496458	14	84141964	84150607	-	2518	RGD1308775	-	-	-	S	13VFB;0UVVU;193XD;1B6DN;0DUW3;0J1JI;0VJ5Y;0A8A5;1D471	similar to RIKEN cDNA 4921536K21 [Source:RGD Symbol;Acc:1308775]	305476	D3ZFB8
ENSRNOG00000061532	9.84458	16.0208	3.6684	0.228978	-2.12672	0.0481915	0.498197	15	31533675	31534833	+	399	AABR07017825.7	-	-	-	-	-	-	-	-
ENSRNOG00000003313	227.96	310.017	145.902	0.470627	-1.08734	0.0483512	0.499141	X	30612903	30831483	-	3164	Glra2	GO:0004888;GO:0004888;GO:0005216;GO:0005216;GO:0005230;GO:0005230;GO:0005254;GO:0005886;GO:0005887;GO:0005887;GO:0005887;GO:0006811;GO:0006811;GO:0006811;GO:0006821;GO:0006821;GO:0006821;GO:0007218;GO:0016020;GO:0016021;GO:0016021;GO:0016021;GO:0016594;GO:0016594;GO:0016594;GO:0016934;GO:0016934;GO:0016934;GO:0022824;GO:0022824;GO:0022852;GO:0030054;GO:0034220;GO:0034220;GO:0034220;GO:0034707;GO:…	K05194	-	T;W	18Y6W;12PJU;0DH6C;1CRWI;1B3MS;0V71Z;KOG3643;0UQVM;09W3H	glycine receptor, alpha 2 [Source:RGD Symbol;Acc:2705]	24397	P22771;A0A0G2JSH7
ENSRNOG00000061690	44.8015	59.7694	29.8336	0.499144	-1.00247	0.0484985	0.499141	3	173884287	173947018	-	5026	Sycp2	GO:0000795;GO:0000800;GO:0007140;GO:0007143;GO:0009566;GO:0009887;GO:0043066;GO:0048808;	K19529	-	-	-	synaptonemal complex protein 2 [Source:RGD Symbol;Acc:69429]	83820	O70608
ENSRNOG00000011200	24.2401	39.3187	9.16142	0.233004	-2.10157	0.048513	0.499141	2	23236575	23256158	-	1864	Bhmt	GO:0005829;GO:0006577;GO:0008168;GO:0008270;GO:0008270;GO:0008270;GO:0008270;GO:0009086;GO:0009086;GO:0016740;GO:0032259;GO:0046872;GO:0047150;GO:0047150;GO:0047150;GO:0070062;GO:0071267;	K00544	EC:2.1.1.5	E	0DIWK;09XJ4;0V8H7;13HAS;1CTMX;18XYS;0UMIR;1AX14;KOG1579	betaine-homocysteine S-methyltransferase [Source:RGD Symbol;Acc:621496]	81508	O09171
ENSRNOG00000056151	411.249	590.36	232.138	0.393215	-1.34661	0.0486873	0.499353	2	21559368	21698937	-	2547	AABR07007642.1	GO:0005085;GO:0005085;GO:0005085;GO:0005085;GO:0005515;GO:0005783;GO:0007264;GO:0007264;GO:0034976;GO:0035023;GO:0035023;GO:0046578;GO:0046578;GO:0050790;	-	-	-	-	-	-	-
ENSRNOG00000025327	44.8573	60.8483	28.8664	0.474399	-1.07583	0.048969	0.500296	1	32251714	32272476	-	3378	Tert	GO:0000049;GO:0000333;GO:0000333;GO:0000781;GO:0001172;GO:0001223;GO:0001223;GO:0003677;GO:0003677;GO:0003720;GO:0003720;GO:0003721;GO:0003721;GO:0003723;GO:0003723;GO:0003964;GO:0003964;GO:0003968;GO:0005634;GO:0005654;GO:0005697;GO:0005730;GO:0005737;GO:0005739;GO:0005829;GO:0005886;GO:0006278;GO:0007004;GO:0007005;GO:0008022;GO:0010629;GO:0016605;GO:0016607;GO:0022616;GO:0030177;GO:0030177;GO:…	K11126	EC:2.7.7.49	L;B	0DF0K;1ARXP;KOG1005;0V4PI;0UG4Q;18X0V;09TQA;1CPQC;12T05	telomerase reverse transcriptase [Source:RGD Symbol;Acc:70494]	301965	Q673L6
ENSRNOG00000005049	270.162	377.258	163.065	0.432239	-1.2101	0.0494289	0.502226	3	47677720	47685902	+	2043	Tbr1	GO:0000978;GO:0000978;GO:0000978;GO:0000981;GO:0001661;GO:0001661;GO:0001708;GO:0001947;GO:0003677;GO:0003677;GO:0003677;GO:0003700;GO:0003700;GO:0003700;GO:0003700;GO:0005634;GO:0005634;GO:0005634;GO:0005634;GO:0005634;GO:0005634;GO:0006355;GO:0006355;GO:0006357;GO:0010092;GO:0010092;GO:0010468;GO:0010468;GO:0010975;GO:0010975;GO:0010975;GO:0019901;GO:0021764;GO:0021764;GO:0021902;GO:0021902;GO:…	-	-	K	KOG3585	T-box brain transcription factor 1 [Source:RGD Symbol;Acc:1591773]	-	-
ENSRNOG00000024954	446.233	637.394	255.072	0.400179	-1.32128	0.0498574	0.504177	10	105861743	105932042	+	3947	Mgat5b	GO:0000139;GO:0005794;GO:0005794;GO:0005794;GO:0006486;GO:0006487;GO:0006487;GO:0006487;GO:0006487;GO:0016020;GO:0016021;GO:0016740;GO:0016757;GO:0018215;GO:0018242;GO:0018242;GO:0030144;GO:0030144;GO:0030144;GO:0030144;GO:0030144;GO:0030144;GO:0030144;GO:0030145;GO:0030145;	K09661	EC:2.4.1.-	-	-	alpha-1,6-mannosylglycoprotein 6-beta-N- acetylglucosaminyltransferase B [Source:RGD Symbol;Acc:1305188]	303693	D3ZRS9
ENSRNOG00000024065	73.5153	106.719	40.3111	0.37773	-1.40457	0.0498777	0.504177	1	81447987	81450094	-	1138	Zfp575	GO:0000978;GO:0000981;GO:0006357;	-	-	K	18YKS;1CY05;0VCA6;0USEA;13HR2;0DP26;KOG1721;1B0IE;0A1EQ	zinc finger protein 575 [Source:RGD Symbol;Acc:1305025]	308430	D4AB91
