# Supplementary material for: Knockdown of ATF3 suppresses the progression of ischemic stroke through inhibiting ferroptosis
Source: Front Mol Neurosci. 2023 Jan 18;15:1079338. doi: 10.3389/fnmol.2022.1079338 (PMC9890179; doi:10.3389/fnmol.2022.1079338)
Supplement: Supplementary file 2 [file Data_Sheet_2.ZIP › Fig.2/Fig.2B/Fig.2B-heatmap.xlsx]

## Sheet: Sheet1
Sample	C1	C2	C3	MCA03	MCA01	MCA02
ENSRNOG00000010392	0.246402	1.2967	0.410755	-0.158093	-0.0458883	-1.74987
ENSRNOG00000010308	0.182644	1.05846	0.895475	-0.199268	-0.21761	-1.7197
ENSRNOG00000039928	0.180205	0.928252	0.929705	0.118563	-0.406897	-1.74983
ENSRNOG00000002361	0.459994	0.982924	0.892495	-0.1705	-0.510956	-1.65396
ENSRNOG00000049771	0.50547	1.12795	0.723004	-0.299927	-0.417937	-1.63856
ENSRNOG00000009533	0.336363	1.34171	0.685099	-0.280143	-0.611785	-1.47124
ENSRNOG00000004112	0.164857	1.1999	0.998011	-0.347464	-0.568564	-1.44674
ENSRNOG00000012787	0.400805	1.15927	0.920096	-0.433602	-0.595134	-1.45144
ENSRNOG00000003313	-0.0649289	1.02521	0.887403	0.541606	-1.26377	-1.12552
ENSRNOG00000005960	0.134109	0.997906	0.926164	0.374489	-1.33725	-1.09542
ENSRNOG00000020185	0.157179	0.970455	0.963054	0.348184	-1.14609	-1.29278
ENSRNOG00000023935	0.0855425	0.934395	1.02471	0.373602	-1.15438	-1.26388
ENSRNOG00000049150	0.315112	0.844237	1.05026	0.247373	-1.17682	-1.28017
ENSRNOG00000007647	0.384853	0.806079	0.942528	0.381318	-1.20123	-1.31355
ENSRNOG00000030151	0.31542	0.952091	0.862512	0.365682	-1.21537	-1.28033
ENSRNOG00000022822	-0.333635	1.17446	1.09599	0.121369	-0.733003	-1.32518
ENSRNOG00000051993	-0.182111	1.14549	1.04503	0.0907417	-0.630568	-1.46859
ENSRNOG00000025108	-0.295271	0.778826	1.47021	0.0718716	-0.803086	-1.22255
ENSRNOG00000026110	0.0465039	0.761116	1.40689	-0.017173	-0.98742	-1.20992
ENSRNOG00000012876	0.0405105	1.01938	1.18891	0.00615292	-1.08702	-1.16793
ENSRNOG00000014870	0.181957	0.97193	1.17207	-0.0506564	-0.968215	-1.30709
ENSRNOG00000010053	0.526702	0.972512	0.455983	0.576353	-1.13864	-1.39291
ENSRNOG00000017893	0.594112	0.956577	0.548587	0.443765	-1.28865	-1.25439
ENSRNOG00000017689	0.57529	0.583025	0.760346	0.641719	-1.10494	-1.45544
ENSRNOG00000052129	0.602922	0.544644	0.938728	0.461507	-1.27362	-1.27419
ENSRNOG00000002800	0.869142	0.798486	0.615462	0.21056	-1.05351	-1.44014
ENSRNOG00000000920	0.737812	0.842049	0.738635	0.145313	-0.962911	-1.5009
ENSRNOG00000003134	0.732905	0.79834	0.86075	0.0672039	-1.06187	-1.39733
ENSRNOG00000010158	0.453447	1.04011	0.763461	0.220682	-1.1631	-1.3146
ENSRNOG00000024426	0.715754	0.768552	0.829416	0.202756	-1.22949	-1.28699
ENSRNOG00000027658	0.659462	0.893534	0.761355	0.193894	-1.29774	-1.2105
ENSRNOG00000019353	0.63476	0.746436	1.10421	-0.18503	-0.885101	-1.41527
ENSRNOG00000032895	0.360874	0.819244	1.22358	-0.154046	-0.853494	-1.39616
ENSRNOG00000029528	0.603013	0.733389	1.00883	0.112808	-1.07557	-1.38246
ENSRNOG00000030517	0.5223	0.849076	1.10412	-0.12105	-1.19739	-1.15705
ENSRNOG00000043286	0.611035	0.692469	1.10742	0.00589417	-1.21838	-1.19844
ENSRNOG00000017808	0.731868	0.568953	0.82554	0.358245	-0.892893	-1.59171
ENSRNOG00000028670	0.554657	0.642947	0.999697	0.189906	-0.749677	-1.63753
ENSRNOG00000001714	0.434455	0.994176	0.79684	0.171409	-0.82028	-1.5766
ENSRNOG00000033617	0.223159	0.838002	1.10779	0.207687	-0.911368	-1.46527
ENSRNOG00000014029	0.628512	1.13502	0.646691	-0.0687532	-1.4469	-0.894573
ENSRNOG00000047493	0.709036	1.12653	0.537444	0.0256129	-1.37538	-1.02325
ENSRNOG00000049614	0.835061	0.939463	0.60765	0.0627405	-1.3929	-1.05201
ENSRNOG00000004540	0.725856	0.857088	0.569589	0.368304	-1.4853	-1.03553
ENSRNOG00000026941	0.64025	1.02036	0.577282	0.213328	-1.51366	-0.937563
ENSRNOG00000003840	0.396458	0.991077	0.933682	0.0583327	-1.46753	-0.912018
ENSRNOG00000060482	0.420862	0.86263	1.03906	-0.0202675	-1.56852	-0.733764
ENSRNOG00000010938	0.638008	0.902294	0.54304	0.260545	-1.75036	-0.593527
ENSRNOG00000042246	0.303886	1.00995	0.728344	0.341681	-1.63859	-0.745269
ENSRNOG00000015071	0.455034	1.03595	0.58694	0.407655	-1.48777	-0.997802
ENSRNOG00000030475	0.4115	0.887007	0.801714	0.381224	-1.53823	-0.943214
ENSRNOG00000061304	0.945402	0.343762	0.912363	0.184273	-1.56415	-0.821647
ENSRNOG00000017766	0.784892	0.369772	0.791976	0.513989	-1.63556	-0.825065
ENSRNOG00000030877	0.90092	0.526543	0.667401	0.379587	-1.59787	-0.876578
ENSRNOG00000023492	0.934112	0.405113	1.09475	-0.304149	-1.51451	-0.615315
ENSRNOG00000000716	0.734511	0.795622	0.788625	-0.197954	-1.7377	-0.383106
ENSRNOG00000001452	0.819287	0.54518	0.871419	0.0295309	-1.72653	-0.538888
ENSRNOG00000011989	1.50727	0.234621	0.368094	0.103168	-1.30399	-0.909162
ENSRNOG00000051078	1.55281	0.000369347	0.696926	-0.253729	-1.14978	-0.846593
ENSRNOG00000009740	1.19711	0.647868	0.53891	-0.157404	-1.53359	-0.692886
ENSRNOG00000028187	0.965532	0.894379	0.765284	-0.408761	-1.27969	-0.936747
ENSRNOG00000002832	1.06704	0.597964	0.919307	-0.349339	-1.25739	-0.977583
ENSRNOG00000004786	1.09766	0.698759	0.773422	-0.275804	-1.17276	-1.12128
ENSRNOG00000025120	0.577685	0.363716	1.23787	0.245481	-1.2413	-1.18346
ENSRNOG00000047046	0.619101	0.090437	1.41749	0.14366	-1.15285	-1.11783
ENSRNOG00000061690	0.668342	0.0537081	1.2387	0.421023	-1.22529	-1.15649
ENSRNOG00000039494	1.30076	0.179294	0.843621	-0.108053	-0.886437	-1.32919
ENSRNOG00000047653	1.24195	0.062538	0.924876	-0.0619914	-0.733208	-1.43416
ENSRNOG00000009514	1.09565	0.319014	0.52623	0.515355	-0.964783	-1.49146
ENSRNOG00000019342	0.920537	0.267209	1.02814	0.158522	-0.887115	-1.48729
ENSRNOG00000037957	1.00368	0.340612	0.920845	0.128501	-0.925353	-1.46829
ENSRNOG00000011777	1.01379	0.305336	0.965134	0.125584	-1.08649	-1.32336
ENSRNOG00000022116	0.867186	0.524286	0.924978	0.161769	-1.13768	-1.34054
ENSRNOG00000039544	0.0637036	1.07	1.31872	-0.61115	-1.06788	-0.773391
ENSRNOG00000052051	0.191724	1.11951	1.20258	-0.575116	-1.13318	-0.805521
ENSRNOG00000005048	-0.0946522	1.23756	1.13367	-0.236515	-1.1568	-0.883261
ENSRNOG00000014248	-0.147008	1.22501	1.20467	-0.344831	-1.0914	-0.846434
ENSRNOG00000060464	-0.134388	1.15478	1.20841	-0.304429	-1.31139	-0.612982
ENSRNOG00000016538	-0.240454	1.18617	1.2806	-0.402158	-1.09879	-0.725368
ENSRNOG00000017105	-0.17066	1.26672	1.17779	-0.444895	-1.14752	-0.681435
ENSRNOG00000012988	0.161659	1.39673	0.824697	-0.32421	-1.27262	-0.786256
ENSRNOG00000002811	-0.0965732	1.37832	1.06418	-0.565194	-1.05386	-0.726883
ENSRNOG00000019719	0.0864721	1.34677	1.02419	-0.649632	-1.09585	-0.711941
ENSRNOG00000003707	-0.0572749	1.3365	1.02634	-0.421056	-1.26175	-0.622756
ENSRNOG00000048782	0.0333721	1.28861	1.00686	-0.431195	-1.36	-0.537646
ENSRNOG00000020416	0.128997	1.17486	1.11402	-0.41837	-1.30633	-0.693175
ENSRNOG00000013850	0.0281699	1.22056	1.13832	-0.502094	-1.24663	-0.638335
ENSRNOG00000059683	-0.0369176	1.18889	1.16164	-0.436403	-1.31501	-0.562194
ENSRNOG00000000963	-0.24981	1.34892	0.977473	-0.060672	-1.25989	-0.756014
ENSRNOG00000021410	-0.214147	1.30376	1.06771	-0.174512	-1.23444	-0.748371
ENSRNOG00000011521	-0.205592	1.56211	0.755726	-0.17854	-1.11678	-0.816921
ENSRNOG00000022844	-0.206993	1.46491	0.686251	0.130134	-1.33037	-0.743934
ENSRNOG00000001309	-0.182163	1.25597	0.896331	-0.0766467	-1.57421	-0.319275
ENSRNOG00000004117	-0.129361	1.3943	0.72784	-0.19664	-1.55295	-0.243186
ENSRNOG00000020339	-0.343083	1.37247	0.977447	-0.412447	-1.34586	-0.248534
ENSRNOG00000024954	-0.494712	1.44564	0.892586	-0.156068	-1.30229	-0.385157
ENSRNOG00000007970	-0.461973	1.32217	1.0588	-0.269019	-1.31683	-0.333153
ENSRNOG00000039924	-0.485324	1.26749	1.06582	-0.124712	-1.37231	-0.350957
ENSRNOG00000027850	-0.0298038	0.509969	1.54263	0.0665961	-1.33807	-0.751322
ENSRNOG00000006956	-0.0246384	0.818368	1.43428	-0.293791	-1.36435	-0.569863
ENSRNOG00000021441	-0.105492	0.735006	1.41723	-0.349367	-1.51107	-0.186305
ENSRNOG00000023895	0.0409148	0.891573	1.26555	-0.346001	-1.54532	-0.306709
ENSRNOG00000052022	-0.312052	1.15271	1.00854	0.193176	-1.4869	-0.555475
ENSRNOG00000016863	-0.157389	0.962171	1.01568	0.242094	-1.67632	-0.38624
ENSRNOG00000056151	-0.240868	0.961343	1.01481	0.367033	-1.61833	-0.483989
ENSRNOG00000004537	-0.140748	1.22728	0.930532	0.124401	-1.45782	-0.683641
ENSRNOG00000038066	0.0664239	1.21204	0.882416	0.0281791	-1.51352	-0.675537
ENSRNOG00000009772	0.00441192	0.932743	1.00276	0.385423	-1.53164	-0.793695
ENSRNOG00000013162	0.0914431	1.17545	0.876434	0.162839	-1.43247	-0.873691
ENSRNOG00000014819	0.206494	1.05619	0.9041	0.141036	-1.56713	-0.740691
ENSRNOG00000010320	-0.335612	1.0442	1.28913	-0.234546	-1.39431	-0.368863
ENSRNOG00000025518	-0.326772	1.02617	1.29651	-0.169756	-1.39422	-0.431933
ENSRNOG00000007850	-0.346628	1.10837	1.2942	-0.282143	-1.28916	-0.484637
ENSRNOG00000009815	-0.37747	1.18072	1.18501	-0.176113	-1.34552	-0.466624
ENSRNOG00000011562	-0.273295	1.27265	1.0727	-0.213908	-1.36661	-0.49153
ENSRNOG00000033973	-0.248426	1.21367	1.11261	-0.192571	-1.39714	-0.488143
ENSRNOG00000027944	-0.199276	1.2256	1.0269	-0.121192	-1.4772	-0.454827
ENSRNOG00000014975	-0.200761	1.18605	1.08868	-0.094803	-1.43692	-0.542252
ENSRNOG00000058317	-0.173378	1.1324	1.09092	-0.0678694	-1.50513	-0.476944
ENSRNOG00000003929	-0.533954	1.08095	1.33153	-0.0968092	-1.18822	-0.5935
ENSRNOG00000016654	-0.333287	0.97683	1.44911	-0.319886	-1.17021	-0.602557
ENSRNOG00000001130	-0.365653	1.0695	1.20406	0.00840221	-1.42533	-0.490989
ENSRNOG00000006831	-0.202571	0.966477	1.23985	-0.045158	-1.51202	-0.446574
ENSRNOG00000046343	-0.320599	0.829797	1.36804	0.143147	-1.38144	-0.638944
ENSRNOG00000023765	-0.223247	0.889022	1.40607	-0.164731	-1.3641	-0.543017
ENSRNOG00000027276	-0.202097	0.96741	1.33354	-0.0785986	-1.32483	-0.695423
ENSRNOG00000028844	-0.263903	1.21179	1.10357	0.0509772	-1.17637	-0.926068
ENSRNOG00000049792	-0.21608	1.04287	1.20713	0.150519	-1.09222	-1.09222
ENSRNOG00000019278	-0.00363301	1.14772	1.1635	-0.172274	-1.16642	-0.968902
ENSRNOG00000007345	-0.0962529	1.037	1.28831	-0.112977	-1.10266	-1.01342
ENSRNOG00000024536	0.0299067	0.997641	1.31021	-0.222771	-1.07961	-1.03537
ENSRNOG00000000368	0.083606	1.15014	1.10974	-0.24318	-1.34501	-0.755299
ENSRNOG00000050996	0.112424	1.08412	1.18224	-0.242408	-1.25991	-0.876473
ENSRNOG00000007044	-0.126128	0.966182	1.255	0.074223	-1.3267	-0.842575
ENSRNOG00000012098	0.0139969	0.994688	1.2242	-0.0649965	-1.36468	-0.803216
ENSRNOG00000009722	-0.547595	1.27308	1.15216	-0.432443	-1.23281	-0.212391
ENSRNOG00000020875	-0.4405	1.26792	1.17515	-0.463113	-1.22686	-0.312592
ENSRNOG00000056558	-0.422533	1.31562	1.14148	-0.481644	-1.1947	-0.358232
ENSRNOG00000005334	-0.529817	1.29214	1.22005	-0.549704	-1.05743	-0.375244
ENSRNOG00000006784	-0.457315	1.23126	1.20625	-0.606237	-1.19116	-0.1828
ENSRNOG00000008930	-0.377217	1.17899	1.26057	-0.596038	-1.20664	-0.259668
ENSRNOG00000000196	-0.241861	1.16879	1.22806	-0.631641	-1.26567	-0.257683
ENSRNOG00000005375	-0.216168	1.1586	1.23305	-0.543594	-1.29735	-0.334538
ENSRNOG00000003374	-0.443482	1.12591	1.20955	-0.319021	-1.39219	-0.180771
ENSRNOG00000038980	-0.410223	1.01221	1.34675	-0.499725	-1.31352	-0.135491
ENSRNOG00000002053	-0.0977757	1.4451	0.773417	-0.710231	-1.33959	-0.0709181
ENSRNOG00000008026	-0.317441	1.53456	0.787558	-0.570832	-1.25092	-0.18293
ENSRNOG00000036760	-0.0633802	1.58014	0.67663	-0.936824	-1.06083	-0.195731
ENSRNOG00000006709	-0.267418	1.62328	0.75134	-0.737477	-1.0363	-0.333426
ENSRNOG00000020389	-0.256938	1.55183	0.823046	-0.658563	-1.1479	-0.311481
ENSRNOG00000003762	-0.25192	1.24768	1.00786	-0.679621	-1.37813	0.0541365
ENSRNOG00000025589	-0.348179	1.23302	1.06035	-0.611987	-1.36333	0.030122
ENSRNOG00000007038	-0.297288	1.31231	1.0655	-0.622017	-1.27864	-0.179859
ENSRNOG00000021569	-0.345007	1.27585	1.09898	-0.756022	-1.21248	-0.0613214
ENSRNOG00000022975	-0.485875	1.30122	1.02401	-0.83917	-1.13953	0.139346
ENSRNOG00000032206	-0.457214	1.45355	0.920595	-0.696647	-1.15823	-0.0620528
ENSRNOG00000060061	-0.248606	1.37189	0.941209	-0.827421	-1.21872	-0.0183491
ENSRNOG00000024677	-0.509519	1.33357	1.09313	-1.01022	-0.862884	-0.0440793
ENSRNOG00000027550	-0.375431	1.3958	1.05594	-0.907929	-0.964258	-0.204119
ENSRNOG00000052405	-0.461586	1.37926	1.07352	-0.845599	-0.997587	-0.148011
ENSRNOG00000002013	-0.352391	1.18753	1.2293	-0.827558	-1.12074	-0.11614
ENSRNOG00000001520	-0.216326	1.24062	1.21357	-0.912909	-1.00172	-0.323237
ENSRNOG00000003031	-0.16059	1.28427	1.12464	-1.03415	-0.9631	-0.251059
ENSRNOG00000015283	0.19934	0.797686	1.30854	-0.742407	-1.42918	-0.133974
ENSRNOG00000033261	0.40002	0.770773	1.24781	-1.03849	-1.26366	-0.11646
ENSRNOG00000000522	0.0465272	1.35994	0.559726	-0.816425	-1.44309	0.293317
ENSRNOG00000013282	-0.137976	1.02094	0.933539	-0.780754	-1.49797	0.462221
ENSRNOG00000058938	-0.293992	1.1471	1.09077	-0.407437	-1.49679	-0.0396538
ENSRNOG00000022767	-0.230154	1.1342	0.940304	-0.341816	-1.62614	0.123607
ENSRNOG00000054204	-0.263767	1.06768	0.99155	-0.390684	-1.61562	0.210837
ENSRNOG00000010731	-0.30411	1.15363	1.00341	-0.596854	-1.47205	0.215978
ENSRNOG00000018385	-0.295389	1.09095	1.0389	-0.614177	-1.48235	0.262058
ENSRNOG00000007636	-0.350529	1.11059	1.12775	-0.631117	-1.39775	0.141057
ENSRNOG00000029598	-0.390208	1.09381	1.18756	-0.52602	-1.40108	0.0359406
ENSRNOG00000003251	0.297302	0.676215	1.11659	-0.539789	-1.70102	0.150708
ENSRNOG00000006410	0.014971	1.03923	0.921175	-0.600122	-1.62715	0.251895
ENSRNOG00000007646	0.225487	0.999931	0.95813	-0.587727	-1.63831	0.0424871
ENSRNOG00000008203	0.229562	1.35362	0.604075	-0.514661	-1.57333	-0.0992608
ENSRNOG00000020833	0.29188	1.2994	0.718471	-0.435637	-1.55522	-0.318897
ENSRNOG00000021231	0.0654248	1.32934	0.798874	-0.45222	-1.53011	-0.21131
ENSRNOG00000009299	0.188795	1.04953	0.513714	-0.312238	-1.83006	0.39026
ENSRNOG00000004757	0.293581	0.910776	0.720891	0.0660749	-1.8838	-0.107527
ENSRNOG00000003453	0.0592825	1.05516	0.870703	-0.103521	-1.76058	-0.121045
ENSRNOG00000004158	0.182419	1.11204	0.697775	0.0311328	-1.78473	-0.238636
ENSRNOG00000005180	-0.311687	1.15451	1.00289	-0.249603	-1.58166	-0.0144443
ENSRNOG00000013101	-0.345459	1.20588	0.925221	-0.103922	-1.59769	-0.0840227
ENSRNOG00000021589	-0.329836	1.10241	1.00311	0.0258554	-1.62404	-0.177493
ENSRNOG00000001575	-0.369073	1.02733	1.07307	-0.100199	-1.62691	-0.00421082
ENSRNOG00000015084	-0.365648	1.03405	1.0069	-0.0497812	-1.66703	0.0415141
ENSRNOG00000023458	-0.0680787	0.971989	1.06202	-0.167091	-1.69845	-0.10039
ENSRNOG00000016429	-0.180011	0.969881	1.00623	-0.11364	-1.73179	0.0493334
ENSRNOG00000020644	-0.122136	0.975287	0.977779	-0.040279	-1.75352	-0.0371269
ENSRNOG00000028991	-0.321086	0.828597	1.25331	-0.0579373	-1.6216	-0.0812816
ENSRNOG00000047002	-0.260439	0.857328	1.17183	0.0923033	-1.66663	-0.194395
ENSRNOG00000020478	0.049787	1.27967	0.991111	-0.597591	-1.37928	-0.343694
ENSRNOG00000014104	-0.115174	1.19564	1.14655	-0.517327	-1.36153	-0.348152
ENSRNOG00000033863	-0.159652	1.25502	1.03926	-0.460258	-1.43123	-0.243141
ENSRNOG00000003704	0.12415	1.1161	1.16721	-0.557746	-1.34602	-0.503689
ENSRNOG00000022598	0.11518	1.17557	1.11046	-0.587116	-1.34379	-0.470306
ENSRNOG00000015448	0.0915367	1.12158	1.04238	-0.470009	-1.53781	-0.247685
ENSRNOG00000026466	0.23117	1.15748	0.975899	-0.605572	-1.48806	-0.270912
ENSRNOG00000015741	0.0673848	0.973195	1.00138	-0.0171674	-1.71788	-0.306909
ENSRNOG00000023657	0.0691518	1.03419	0.975171	0.0552088	-1.65647	-0.47726
ENSRNOG00000001113	0.252005	1.14029	0.974788	-0.3454	-1.52227	-0.499414
ENSRNOG00000058308	0.136485	1.19789	0.835674	-0.123898	-1.63109	-0.41506
ENSRNOG00000015049	0.311392	1.60221	0.478367	-0.432226	-0.983801	-0.975937
ENSRNOG00000059507	0.385562	1.51938	0.292494	-0.100771	-0.695393	-1.40127
ENSRNOG00000061527	0.281323	1.47498	0.514517	-0.0990136	-0.848873	-1.32294
ENSRNOG00000000406	-0.474588	1.79081	0.548812	-0.488625	-0.487492	-0.888915
ENSRNOG00000028781	-0.20161	1.53313	0.877685	-0.362618	-0.955812	-0.890772
ENSRNOG00000021795	0.0202725	1.4727	0.876931	-0.443962	-1.03372	-0.89222
ENSRNOG00000023683	-0.091683	1.46546	0.960987	-0.516977	-0.931976	-0.885815
ENSRNOG00000007455	-0.279398	1.4158	1.01007	-0.306658	-0.68466	-1.15516
ENSRNOG00000011589	-0.14467	1.40799	0.981156	-0.422742	-0.597913	-1.22382
ENSRNOG00000024904	-0.135542	1.41871	1.01191	-0.550478	-0.627253	-1.11735
ENSRNOG00000015763	0.0242382	1.57305	0.635082	-0.262322	-0.748157	-1.2219
ENSRNOG00000042731	0.0154909	1.37924	0.841787	-0.103302	-0.839818	-1.2934
ENSRNOG00000009792	0.244658	1.38556	0.543631	-1.02662	0.138012	-1.28524
ENSRNOG00000019926	0.752569	1.2816	0.452531	-0.976579	-0.258854	-1.25126
ENSRNOG00000026415	0.697052	1.42636	0.232487	-0.7441	-0.27067	-1.34113
ENSRNOG00000023532	0.0920294	1.65627	0.545511	-1.09986	-0.478118	-0.715831
ENSRNOG00000021474	0.306031	1.7348	0.27519	-0.896169	-0.63937	-0.780485
ENSRNOG00000001048	0.111834	1.70179	0.521372	-0.799036	-0.74039	-0.795571
ENSRNOG00000034102	0.169795	1.73919	0.394643	-0.839405	-0.815988	-0.648236
ENSRNOG00000012284	0.3581	1.40113	0.736201	-0.522301	-0.715283	-1.25785
ENSRNOG00000027940	0.301995	1.45903	0.650644	-0.61887	-0.468253	-1.32455
ENSRNOG00000000525	0.177181	1.60767	0.610479	-0.772941	-0.590055	-1.03233
ENSRNOG00000008834	0.246246	1.39673	0.862306	-0.987337	-0.516044	-1.0019
ENSRNOG00000037710	0.356054	0.494459	1.57936	-0.483169	-0.918115	-1.02858
ENSRNOG00000059322	0.309366	0.720747	1.45354	-0.491167	-1.14758	-0.844907
ENSRNOG00000008334	0.475876	0.840615	1.31927	-0.800033	-0.944649	-0.891078
ENSRNOG00000061238	0.24894	0.907795	1.38873	-0.784309	-0.782095	-0.97906
ENSRNOG00000007139	0.176506	0.856095	1.41956	-0.454123	-0.902798	-1.09523
ENSRNOG00000012181	0.482098	0.931318	1.1895	-0.48369	-1.00586	-1.11337
ENSRNOG00000021714	0.438215	0.931239	1.22275	-0.555571	-0.840779	-1.19586
ENSRNOG00000002057	0.0771057	0.53135	1.67487	-0.546079	-0.64576	-1.09148
ENSRNOG00000034191	-0.123618	0.813861	1.4309	-0.321946	-0.373932	-1.42527
ENSRNOG00000014371	-0.128222	1.31204	1.1626	-0.565754	-0.840176	-0.940484
ENSRNOG00000021400	-0.0384221	1.27667	1.10202	-0.332896	-0.884167	-1.12321
ENSRNOG00000008219	-0.0219412	1.14508	1.24743	-0.52711	-0.64318	-1.20029
ENSRNOG00000038427	0.0448226	1.06005	1.33899	-0.571457	-0.905739	-0.966671
ENSRNOG00000005335	0.10362	1.15753	1.21489	-0.560853	-0.846004	-1.06918
ENSRNOG00000028908	0.0345101	1.13742	1.27766	-0.634336	-0.801013	-1.01424
ENSRNOG00000060179	-0.191202	1.10356	1.34954	-0.770575	-0.41509	-1.07623
ENSRNOG00000008116	0.306938	1.21133	1.04701	-0.696171	-0.699183	-1.16993
ENSRNOG00000014795	0.181319	1.31162	1.03394	-0.729419	-0.775685	-1.02177
ENSRNOG00000047939	0.00159606	1.31628	1.10292	-0.925336	-0.552072	-0.94338
ENSRNOG00000053562	0.0978126	1.24862	1.13004	-0.902264	-0.562073	-1.01213
ENSRNOG00000003956	0.0510028	1.18259	1.22735	-0.826674	-0.625167	-1.0091
ENSRNOG00000057072	0.148908	1.12984	1.24345	-0.952874	-0.695946	-0.873383
ENSRNOG00000025327	-0.250084	0.912335	1.50024	-1.02347	-0.850752	-0.28827
ENSRNOG00000045653	-0.279212	0.871331	1.54149	-0.785811	-1.03505	-0.312741
ENSRNOG00000018402	-0.23245	0.58287	1.76487	-0.705095	-0.705095	-0.705095
ENSRNOG00000050553	-0.129434	0.870915	1.5581	-0.913655	-0.662085	-0.723842
ENSRNOG00000030330	-0.550234	1.2927	1.20836	-0.205162	-0.88457	-0.861094
ENSRNOG00000018215	-0.469201	1.43239	1.07014	-0.308325	-0.865915	-0.85909
ENSRNOG00000050658	-0.46306	1.35695	1.16056	-0.328507	-0.862972	-0.862972
ENSRNOG00000005492	-0.427796	1.36525	1.17044	-0.47036	-0.715925	-0.92161
ENSRNOG00000004040	-0.274696	1.21389	1.28398	-0.42146	-0.930006	-0.871707
ENSRNOG00000014395	-0.353029	1.32422	1.19297	-0.421772	-0.908491	-0.833899
ENSRNOG00000060693	-0.392729	1.2925	1.25401	-0.532481	-0.859833	-0.761464
ENSRNOG00000001865	-0.673159	1.15272	1.39894	-0.417455	-0.829154	-0.631893
ENSRNOG00000024065	-0.754993	1.22937	1.31457	-0.382454	-0.869314	-0.537179
ENSRNOG00000017409	-0.565966	1.19716	1.31724	-0.266915	-0.726008	-0.95552
ENSRNOG00000005806	-0.61418	1.04764	1.42501	-0.14723	-0.921792	-0.789441
ENSRNOG00000015418	-0.528017	1.06847	1.36308	-0.0586497	-1.01274	-0.832149
ENSRNOG00000014592	-0.341286	1.48279	1.02027	-0.75722	-0.907377	-0.497179
ENSRNOG00000028649	-0.217335	1.41729	1.05342	-0.668887	-1.0488	-0.535696
ENSRNOG00000008526	-0.193846	1.36998	1.13255	-0.879042	-0.779091	-0.65055
ENSRNOG00000043215	-0.231993	1.2397	1.2774	-0.905553	-0.744508	-0.635038
ENSRNOG00000010325	-0.5392	1.35011	1.21695	-0.777803	-0.723011	-0.527046
ENSRNOG00000042860	-0.525084	1.33384	1.20216	-0.902365	-0.743048	-0.365501
ENSRNOG00000020039	-0.556352	1.10085	1.45843	-0.759248	-0.592348	-0.651336
ENSRNOG00000030101	-0.615402	1.03486	1.50815	-0.583429	-0.798623	-0.545558
ENSRNOG00000005874	-0.291083	1.05718	1.45338	-0.794326	-0.851938	-0.573214
ENSRNOG00000027309	-0.364394	1.11369	1.41053	-0.8041	-0.867245	-0.488485
ENSRNOG00000023561	-0.407688	1.22737	1.3325	-0.650044	-0.728263	-0.773873
ENSRNOG00000030212	-0.459981	1.24046	1.32849	-0.741537	-0.683261	-0.684165
ENSRNOG00000007027	-0.603802	1.27755	1.27783	-0.653954	-0.424215	-0.873405
ENSRNOG00000052173	-0.596928	1.32289	1.2407	-0.621471	-0.494709	-0.850487
ENSRNOG00000032473	-0.671863	1.43529	1.13198	-0.671863	-0.671863	-0.551685
ENSRNOG00000016412	-0.586271	1.29082	1.28994	-0.655583	-0.665967	-0.672933
ENSRNOG00000021303	-0.637634	1.34256	1.23256	-0.557146	-0.624264	-0.756071
ENSRNOG00000040201	1.00493	0.876952	0.456413	-0.516383	-0.173934	-1.64798
ENSRNOG00000047455	0.846945	1.09782	0.490819	-0.776369	-0.174892	-1.48433
ENSRNOG00000019592	1.24508	0.879448	0.178672	-0.852477	-0.0675574	-1.38317
ENSRNOG00000037911	1.37823	0.93062	0.0447676	-0.650743	-0.427734	-1.27514
ENSRNOG00000019573	1.17934	0.489877	0.575631	-0.211907	-0.335854	-1.69709
ENSRNOG00000007600	1.08381	0.760333	0.454797	-0.0325235	-0.647898	-1.61851
ENSRNOG00000010440	1.22456	0.722241	0.164954	-0.0423807	-0.398817	-1.67056
ENSRNOG00000017901	1.13943	1.04492	0.374689	-0.6015	-0.669202	-1.28834
ENSRNOG00000002256	1.18766	0.730945	0.589917	-0.369301	-0.693657	-1.44556
ENSRNOG00000019354	1.12615	0.793328	0.602597	-0.281238	-0.846977	-1.39386
ENSRNOG00000008943	1.29913	0.830918	0.303837	-0.212762	-1.01685	-1.20427
ENSRNOG00000018822	1.53443	0.687684	0.132549	-0.340192	-0.935534	-1.07893
ENSRNOG00000016306	1.49194	0.631505	0.100085	-0.343788	-0.449775	-1.42997
ENSRNOG00000027392	1.47011	0.587704	0.388591	-0.446241	-0.732785	-1.26738
ENSRNOG00000017646	1.10377	0.26602	0.894567	-1.10704	0.133884	-1.2912
ENSRNOG00000017959	1.4051	-0.0987874	0.81024	-0.766432	-0.0190803	-1.33104
ENSRNOG00000002911	0.905958	-0.307403	1.33805	-0.0534095	-0.432527	-1.45067
ENSRNOG00000031448	1.18577	0.0196099	0.920066	-0.160652	-0.3535	-1.6113
ENSRNOG00000042235	1.2878	0.111911	0.679681	-0.258889	-0.154298	-1.66621
ENSRNOG00000001618	0.812544	0.196247	1.4603	-0.905763	-1.03302	-0.530308
ENSRNOG00000011936	0.897498	0.407863	1.30892	-1.0269	-0.778279	-0.8091
ENSRNOG00000000281	1.03933	0.351586	1.0905	-0.219899	-1.10425	-1.15727
ENSRNOG00000014739	0.956086	0.400313	1.19814	-0.393793	-1.09795	-1.0628
ENSRNOG00000004459	1.33175	0.0909348	1.00628	-0.416713	-1.06689	-0.945353
ENSRNOG00000026845	1.16427	0.251771	1.14026	-0.598564	-0.923011	-1.03473
ENSRNOG00000011200	1.75648	-0.244617	0.529449	-0.758899	-0.938211	-0.344197
ENSRNOG00000057557	1.75061	-0.142008	0.565155	-0.612159	-0.750983	-0.810612
ENSRNOG00000011184	1.63107	0.252881	0.494974	-0.778984	-0.531696	-1.06825
ENSRNOG00000020636	1.65043	0.279757	0.429139	-0.933876	-0.462162	-0.96329
ENSRNOG00000013949	1.47493	0.268692	0.713582	-0.520452	-0.748338	-1.18841
ENSRNOG00000003515	1.56136	0.182141	0.674578	-0.518041	-0.965314	-0.934727
ENSRNOG00000013320	1.59643	0.19081	0.63423	-0.681423	-0.738588	-1.00146
ENSRNOG00000019184	0.309275	1.05021	1.07019	-1.38604	-0.830382	-0.21325
ENSRNOG00000021729	0.273857	1.13767	1.08353	-1.24725	-0.871432	-0.376378
ENSRNOG00000023627	0.272166	1.16291	0.951857	-1.49671	-0.320293	-0.569933
ENSRNOG00000033026	0.0376737	1.19715	1.17545	-1.20874	-0.580476	-0.621055
ENSRNOG00000019744	-0.102213	1.46633	0.571701	-1.55301	-0.308613	-0.0741983
ENSRNOG00000017117	-0.348349	1.35574	0.945018	-1.40476	-0.163675	-0.383976
ENSRNOG00000014296	-0.192324	1.25628	1.0229	-1.46411	-0.33261	-0.290136
ENSRNOG00000051372	-0.279129	1.25468	1.09893	-1.3759	-0.309817	-0.388755
ENSRNOG00000030568	-0.311903	1.39852	1.03583	-1.06993	-0.822264	-0.230258
ENSRNOG00000046785	-0.189484	1.48217	0.938037	-1.03418	-0.824053	-0.372497
ENSRNOG00000015554	-0.0841725	1.26575	1.01935	-1.39153	-0.614233	-0.195166
ENSRNOG00000030530	-0.196401	1.40137	0.956215	-1.28801	-0.583325	-0.289855
ENSRNOG00000039459	0.0265338	1.50106	0.741432	-1.30942	-0.376388	-0.583222
ENSRNOG00000023337	-0.0186525	1.42875	0.83925	-1.35782	-0.526069	-0.365454
ENSRNOG00000061038	-0.0256267	1.47601	0.853961	-1.22801	-0.584252	-0.492076
ENSRNOG00000006146	-0.30414	1.49875	0.939265	-1.08419	-0.362618	-0.687069
ENSRNOG00000033618	-0.262889	1.68172	0.691636	-1.00557	-0.515286	-0.589612
ENSRNOG00000054548	-0.22194	1.55412	0.830636	-1.14199	-0.61118	-0.409641
ENSRNOG00000008125	0.224758	1.59521	0.598212	-0.914931	-0.951576	-0.551671
ENSRNOG00000009079	0.194101	1.39678	0.767008	-0.986106	-1.19073	-0.181056
ENSRNOG00000012103	0.325217	1.41556	0.662958	-0.981148	-1.19934	-0.223249
ENSRNOG00000042446	0.229778	1.13591	0.991928	-1.20397	-1.10502	-0.0486305
ENSRNOG00000048847	0.197778	1.10866	1.03011	-0.947096	-1.33047	-0.0589785
ENSRNOG00000005883	-0.0494928	1.22883	1.16765	-0.783269	-1.16134	-0.402378
ENSRNOG00000058609	0.0655594	1.17236	1.11614	-0.83459	-1.27187	-0.247602
ENSRNOG00000010952	0.112957	1.39265	0.949169	-0.847469	-1.06529	-0.542021
ENSRNOG00000059326	0.201067	1.27623	0.970702	-0.990118	-1.14457	-0.313311
ENSRNOG00000032246	0.255488	1.21769	0.73171	-1.47049	-0.859408	0.125019
ENSRNOG00000012759	-0.41468	1.21501	1.04494	-1.00883	-1.08618	0.249737
ENSRNOG00000057501	-0.334799	1.18492	1.01874	-1.16882	-0.996119	0.296078
ENSRNOG00000005934	-0.264527	1.10542	1.15751	-1.08181	-1.08194	0.16535
ENSRNOG00000011826	-0.171459	1.22028	1.06001	-1.14606	-1.02036	0.0575854
ENSRNOG00000024310	0.0173345	1.21523	0.769245	-1.26048	-1.10128	0.359953
ENSRNOG00000047450	-0.0606898	1.20836	0.839933	-1.17524	-1.15436	0.341991
ENSRNOG00000046515	-0.25934	1.39614	0.837531	-1.17001	-0.945149	0.140825
ENSRNOG00000013869	-0.107535	1.23966	0.901801	-1.38717	-0.825887	0.179132
ENSRNOG00000004281	-0.154997	1.3353	0.917804	-1.26742	-0.862109	0.031422
ENSRNOG00000033134	-0.0555193	1.29465	0.939793	-1.29327	-0.874596	-0.0110483
ENSRNOG00000001915	0.366383	0.986867	1.13865	-1.08579	-0.240549	-1.16557
ENSRNOG00000024905	0.382341	1.09266	0.969901	-0.889603	-0.178348	-1.37695
ENSRNOG00000001036	0.76912	0.838722	0.835507	-1.20887	0.00869693	-1.24318
ENSRNOG00000003738	0.523403	0.875513	0.944262	-1.46417	0.0790379	-0.958042
ENSRNOG00000002979	-0.0364083	0.387691	1.73377	-0.987044	-0.184746	-0.913258
ENSRNOG00000061484	-0.173356	0.627398	1.55718	-1.05637	0.060951	-1.01581
ENSRNOG00000017679	-0.0387998	1.06327	1.15548	-1.40203	-0.0252611	-0.752661
ENSRNOG00000025110	0.0173586	0.745911	1.48008	-1.36107	-0.367061	-0.515217
ENSRNOG00000023688	0.978561	0.81393	0.300452	-1.73975	0.140064	-0.493254
ENSRNOG00000004294	0.633111	0.563312	1.17198	-1.34252	-1.05134	0.0254586
ENSRNOG00000025415	0.728227	0.64131	1.03912	-1.62202	-0.53167	-0.254975
ENSRNOG00000005600	0.117389	0.893317	0.931311	-1.82009	-0.0420662	-0.0798641
ENSRNOG00000005049	-0.0614951	0.955827	0.864294	-1.71786	-0.458409	0.417644
ENSRNOG00000023389	-0.0130571	1.1134	0.738339	-1.73061	-0.381286	0.273216
ENSRNOG00000021547	0.970281	1.11197	0.0362704	0.227624	-1.26458	-1.08157
ENSRNOG00000006776	1.13696	1.27359	-0.0422552	-0.411775	-0.978256	-0.978256
ENSRNOG00000008428	1.32423	0.993289	-0.143264	-0.17863	-1.32652	-0.669107
ENSRNOG00000007608	0.598118	1.78919	-0.486511	-0.6336	-0.6336	-0.6336
ENSRNOG00000015972	1.28661	1.21901	-0.566046	-0.568471	-0.314676	-1.05643
ENSRNOG00000010905	1.393	1.05165	-0.025772	-0.834922	-0.818285	-0.765667
ENSRNOG00000031211	1.44589	1.06553	-0.245503	-0.751701	-0.723113	-0.791099
ENSRNOG00000025012	1.4064	1.1315	-0.416299	-0.660415	-0.91053	-0.550658
ENSRNOG00000028348	1.39062	1.17837	-0.516545	-0.717389	-0.617666	-0.717389
ENSRNOG00000029792	1.06125	1.10591	-0.188038	-1.28195	-0.952301	0.255122
ENSRNOG00000004048	0.92391	1.30973	0.131035	-1.14489	-1.03364	-0.186142
ENSRNOG00000010597	1.04858	1.28411	0.0779478	-0.731632	-1.22721	-0.451805
ENSRNOG00000019857	1.09418	1.09952	0.142922	-0.838868	-1.36045	-0.137311
ENSRNOG00000003800	1.28763	1.21758	-0.272599	-0.959682	-0.800816	-0.472117
ENSRNOG00000026953	1.29315	1.05258	0.0277095	-1.13292	-0.908459	-0.332056
ENSRNOG00000016962	1.58031	0.839754	-0.323313	-1.07726	-0.42991	-0.589571
ENSRNOG00000061532	1.41827	0.992988	-0.40308	-1.22633	-0.267429	-0.51442
ENSRNOG00000028404	1.66395	0.583976	-0.0854515	-1.13543	-0.695635	-0.331413
ENSRNOG00000048769	1.7231	0.617381	-0.157825	-0.884349	-0.651133	-0.647169
ENSRNOG00000024280	1.76575	0.383899	-0.00779919	-0.562312	-0.497346	-1.08219
ENSRNOG00000053631	1.88389	0.314958	-0.222461	-0.648751	-0.670749	-0.656886
ENSRNOG00000028108	1.65429	0.728996	-0.223502	-0.433364	-0.907153	-0.819269
ENSRNOG00000014149	1.43578	0.855053	0.200473	-0.642995	-0.77303	-1.07528
ENSRNOG00000010560	1.6035	0.648621	0.181995	-0.811371	-0.811371	-0.811371
ENSRNOG00000012068	1.47799	0.830431	0.194448	-0.83429	-0.83429	-0.83429
ENSRNOG00000012521	1.51315	-0.0746927	0.731329	-0.488294	-1.34958	-0.331915
ENSRNOG00000015401	1.40952	0.170205	0.368988	-0.606722	-1.55969	0.217699
ENSRNOG00000047436	0.867545	0.693867	0.501712	-0.909954	-1.58189	0.428722
ENSRNOG00000007374	1.07667	0.728276	0.384288	-0.138274	-1.74672	-0.30424
ENSRNOG00000026336	0.982609	0.923375	0.254143	-0.391279	-1.72101	-0.0478364
ENSRNOG00000006908	1.02598	0.995924	0.47383	-0.179472	-1.24829	-1.06797
ENSRNOG00000011642	0.852031	1.05662	0.521652	-0.0353029	-1.10751	-1.2875
ENSRNOG00000036865	0.935801	1.15966	0.466098	-0.35863	-1.04159	-1.16134
ENSRNOG00000049495	1.04513	1.12492	0.440181	-0.526297	-1.05042	-1.03351
ENSRNOG00000023208	0.683134	1.25273	0.654963	-0.422347	-1.03182	-1.13666
ENSRNOG00000024127	0.833127	0.983373	0.808112	-0.370728	-1.06215	-1.19173
ENSRNOG00000007102	0.676276	0.999896	0.929639	-0.42616	-0.843275	-1.33638
ENSRNOG00000017712	0.803653	0.800869	1.01077	-0.422661	-0.863273	-1.32936
ENSRNOG00000016553	0.658178	1.04893	0.727695	-0.177511	-0.705669	-1.55162
ENSRNOG00000018962	0.86307	1.01977	0.53872	-0.244434	-0.590935	-1.58619
ENSRNOG00000016348	0.549371	1.33533	0.761824	-0.882176	-0.882176	-0.882176
ENSRNOG00000031834	0.573748	1.19632	0.914257	-0.862298	-0.9238	-0.898224
ENSRNOG00000059715	0.381133	1.22738	1.0158	-0.761747	-0.959561	-0.903003
ENSRNOG00000005996	0.3496	1.23962	1.02156	-0.960013	-0.907209	-0.743559
ENSRNOG00000031681	0.348293	1.24938	1.01591	-0.935553	-0.874518	-0.803512
ENSRNOG00000017373	0.706363	1.29038	0.592264	-0.536007	-1.23918	-0.813819
ENSRNOG00000013902	0.598862	1.31469	0.699205	-0.777455	-1.1779	-0.657401
ENSRNOG00000048004	0.520864	1.28054	0.80692	-0.612984	-1.18657	-0.808763
ENSRNOG00000001311	0.475256	1.31198	0.838519	-0.782158	-1.06057	-0.783026
ENSRNOG00000009140	0.454768	1.35273	0.78041	-0.727432	-1.14751	-0.712972
ENSRNOG00000008644	0.599977	0.889855	1.13421	-0.565541	-1.27745	-0.781046
ENSRNOG00000009708	0.529878	0.896094	1.13565	-0.457321	-1.37103	-0.73327
ENSRNOG00000003109	0.762386	0.92024	0.967724	-0.450898	-1.18137	-1.01808
ENSRNOG00000029510	0.626532	0.919052	1.03632	-0.318619	-1.24586	-1.01742
ENSRNOG00000046469	0.595147	0.930733	1.07782	-0.393456	-1.20617	-1.00408
ENSRNOG00000003244	0.596201	1.16274	0.746803	-0.182562	-1.19993	-1.12325
ENSRNOG00000010085	0.522065	1.16516	0.836143	-0.250337	-1.24768	-1.02534
ENSRNOG00000018086	0.500362	1.08655	0.909506	-0.171026	-1.22928	-1.09612
ENSRNOG00000009967	0.335565	1.31444	0.802922	-0.271888	-1.2674	-0.913637
ENSRNOG00000029756	0.308368	1.25826	0.802585	-0.0713543	-1.27619	-1.02166
ENSRNOG00000019177	0.428715	1.12645	0.91822	-0.206863	-0.917807	-1.34871
ENSRNOG00000007707	0.256324	1.11577	1.05771	-0.182512	-1.04564	-1.20165
ENSRNOG00000059362	0.164911	1.10284	1.12103	-0.205381	-0.899326	-1.28408
ENSRNOG00000022044	0.448597	1.08064	1.03839	-0.370902	-1.13289	-1.06383
ENSRNOG00000002595	0.256428	1.13481	1.13626	-0.479313	-0.905525	-1.14265
ENSRNOG00000018400	0.429773	1.17861	0.984811	-0.502863	-0.948417	-1.14191
ENSRNOG00000025689	1.10086	0.691973	0.915078	-0.99078	-0.769137	-0.947994
ENSRNOG00000011145	1.07134	0.929613	0.684971	-1.11772	-0.642811	-0.925397
ENSRNOG00000021670	1.23069	0.767784	0.676415	-1.0019	-0.703932	-0.969056
ENSRNOG00000027730	1.04409	0.94728	0.671819	-0.566174	-0.903739	-1.19327
ENSRNOG00000047867	1.00735	0.893178	0.815185	-0.714518	-0.929757	-1.07144
ENSRNOG00000000873	1.30046	0.626969	0.730505	-0.751303	-0.953315	-0.953315
ENSRNOG00000006999	1.3054	0.657089	0.653535	-0.608035	-0.843744	-1.16424
ENSRNOG00000000500	0.800635	0.851929	1.05976	-1.03541	-0.711938	-0.964975
ENSRNOG00000014227	0.653882	0.763053	1.25513	-1.04236	-0.827715	-0.801993
ENSRNOG00000000699	0.714179	1.28673	0.653532	-0.776325	-0.796164	-1.08195
ENSRNOG00000012302	0.746396	1.28307	0.634526	-0.760463	-0.907081	-0.996446
ENSRNOG00000019474	0.556681	1.20431	0.854965	-0.811763	-0.568749	-1.23545
ENSRNOG00000037835	0.807559	0.964999	0.896454	-0.688438	-0.692202	-1.28837
ENSRNOG00000006096	0.76413	1.01557	0.943621	-0.888605	-0.813436	-1.02128
ENSRNOG00000017510	0.739079	1.01475	0.962319	-0.80114	-0.851372	-1.06364
ENSRNOG00000049580	1.15022	1.11841	0.210758	-1.20471	-0.39441	-0.880262
ENSRNOG00000026309	1.22729	1.14153	0.136066	-1.01931	-0.620975	-0.86461
ENSRNOG00000036680	1.16107	1.11696	0.258994	-0.934447	-0.501323	-1.10125
ENSRNOG00000007477	0.701505	1.31155	0.609331	-1.11432	-0.89115	-0.616919
ENSRNOG00000050784	0.813469	1.39156	0.35506	-1.08169	-0.819422	-0.65898
ENSRNOG00000039759	1.07442	1.15135	0.408408	-0.827179	-1.03836	-0.768642
ENSRNOG00000047447	1.11696	0.99948	0.501115	-1.1963	-0.885561	-0.535698
ENSRNOG00000004730	0.778154	1.03843	0.715941	-1.40301	-0.878794	-0.250717
ENSRNOG00000000700	0.708681	1.06272	0.890412	-1.25596	-0.773379	-0.632469
ENSRNOG00000021217	0.771815	1.03568	0.83502	-1.3313	-0.620903	-0.690315
ENSRNOG00000006144	0.845278	1.12545	0.612147	-0.829772	-1.33423	-0.418878
ENSRNOG00000002418	1.02289	0.694558	0.925613	-0.978175	-1.20107	-0.463817
ENSRNOG00000047261	0.763327	0.979573	0.966612	-0.981417	-1.04721	-0.680889
ENSRNOG00000009487	-0.170933	-0.863463	-1.17419	1.27516	-0.159719	1.09314
ENSRNOG00000003899	-0.743496	-0.743496	-0.743496	1.12918	-0.303793	1.4051
ENSRNOG00000016915	-0.773773	-0.773773	-0.773773	1.43233	-0.170771	1.05976
ENSRNOG00000012989	-1.11847	-0.199949	-0.918665	0.908245	-0.0962619	1.4251
ENSRNOG00000048036	-1.43556	-0.565847	-0.193316	0.852675	-0.019622	1.36168
ENSRNOG00000060614	-1.39923	-0.548954	-0.466054	0.960578	0.205146	1.24852
ENSRNOG00000011130	-0.770312	-0.938082	-0.532744	0.852607	-0.186603	1.57513
ENSRNOG00000048545	-1.00481	-0.650379	-0.592368	0.819734	-0.159341	1.58717
ENSRNOG00000016734	-0.78621	-0.662993	-0.525628	0.425308	-0.294031	1.84355
ENSRNOG00000018842	-0.602035	-0.602035	-0.602035	0.633699	-0.602035	1.77444
ENSRNOG00000002919	-0.480927	-1.26817	-0.517897	0.739516	-0.0039726	1.53145
ENSRNOG00000009022	-0.681639	-0.894746	-0.561791	0.213947	0.0897369	1.83449
ENSRNOG00000003880	-0.914969	-0.899698	-0.378383	0.410823	0.0386878	1.74354
ENSRNOG00000039447	-0.921461	-0.921461	-0.405292	0.210721	0.305491	1.732
ENSRNOG00000045668	-1.00692	-0.426837	-0.65945	-0.307321	1.64374	0.756785
ENSRNOG00000016112	-1.0905	-0.380096	-0.60065	-0.337165	1.58608	0.822332
ENSRNOG00000037563	-1.06842	-0.341618	-0.6337	-0.349325	1.61772	0.775335
ENSRNOG00000002403	-1.05901	-0.499363	-0.501379	-0.340997	1.63609	0.764657
ENSRNOG00000023931	-1.03061	-0.543894	-0.465126	-0.384606	1.624	0.800235
ENSRNOG00000019851	-0.999488	-0.52603	-0.640344	-0.274844	1.58106	0.859648
ENSRNOG00000027380	-0.995959	-0.530092	-0.548803	-0.39106	1.57398	0.891934
ENSRNOG00000045829	-1.11934	-0.514052	-0.565208	-0.120282	1.63918	0.679696
ENSRNOG00000004019	-0.985291	-0.545074	-0.612866	-0.213058	1.69537	0.660916
ENSRNOG00000031058	-0.976249	-0.65087	-0.554995	-0.175298	1.68163	0.675781
ENSRNOG00000040287	-0.990669	-0.722051	-0.514034	-0.0835731	1.68299	0.62734
ENSRNOG00000013791	-0.961519	-0.764212	-0.48058	-0.211122	1.59208	0.82535
ENSRNOG00000014357	-0.954091	-0.712227	-0.608493	-0.138556	1.58139	0.831974
ENSRNOG00000029768	-0.734794	-0.734794	-0.734794	-0.29116	1.5491	0.946444
ENSRNOG00000005731	-0.86801	-0.691932	-0.646685	-0.296682	1.50493	0.998382
ENSRNOG00000017416	-0.817339	-0.646601	-0.676018	-0.375444	1.53364	0.981766
ENSRNOG00000037931	-0.863818	-0.639564	-0.800194	-0.134212	1.5468	0.890987
ENSRNOG00000002792	-0.787467	-0.700465	-0.787467	-0.155678	1.59622	0.834857
ENSRNOG00000010513	-0.772288	-0.651056	-0.829736	-0.171653	1.61368	0.811054
ENSRNOG00000010278	-0.840978	-0.652303	-0.703148	-0.20906	1.66962	0.735872
ENSRNOG00000028801	-0.822058	-0.6075	-0.713693	-0.312865	1.63528	0.820833
ENSRNOG00000003925	-1.05372	-0.626226	-0.587388	-0.201633	1.41328	1.05569
ENSRNOG00000007350	-1.05189	-0.520499	-0.614624	-0.303234	1.4067	1.08355
ENSRNOG00000016885	-1.0376	-0.536613	-0.665807	-0.250825	1.36173	1.12911
ENSRNOG00000006995	-1.07178	-0.616326	-0.519706	-0.219232	1.53601	0.891036
ENSRNOG00000013014	-1.10798	-0.641286	-0.435013	-0.247397	1.49348	0.938198
ENSRNOG00000057832	-0.924703	-0.746063	-0.570214	-0.247332	1.47454	1.01378
ENSRNOG00000028768	-1.00863	-0.747133	-0.534716	-0.188853	1.36079	1.11854
ENSRNOG00000037113	-1.04919	-0.749176	-0.480742	-0.163137	1.44242	0.999825
ENSRNOG00000009433	-1.12347	-0.0987197	-0.691002	-0.465734	1.50885	0.870077
ENSRNOG00000014269	-0.90047	-0.175607	-0.884308	-0.50265	1.44411	1.01893
ENSRNOG00000002568	-0.899342	-0.355271	-1.04826	-0.115887	1.32665	1.09211
ENSRNOG00000024846	-1.04191	-0.375381	-0.805605	-0.206373	1.47081	0.958462
ENSRNOG00000019838	-0.66959	-0.427277	-0.961637	-0.384328	1.61696	0.825867
ENSRNOG00000043486	-0.609352	-0.535562	-0.924796	-0.421368	1.56673	0.924348
ENSRNOG00000000827	-0.802809	-0.479056	-0.897073	-0.330531	1.43263	1.07684
ENSRNOG00000003716	-0.749579	-0.406326	-0.830859	-0.546213	1.46189	1.07108
ENSRNOG00000001752	-0.732056	-0.484876	-0.816251	-0.496448	1.50642	1.02321
ENSRNOG00000008904	-0.669261	-0.489076	-0.875179	-0.498485	1.48159	1.05041
ENSRNOG00000059406	-0.699036	-0.440579	-0.845976	-0.572943	1.29041	1.26813
ENSRNOG00000058087	-0.686772	-0.393531	-0.830766	-0.638243	1.15964	1.38968
ENSRNOG00000004575	-0.657926	-0.553108	-0.753453	-0.606509	1.18388	1.38711
ENSRNOG00000024363	-0.685859	-0.510036	-0.848628	-0.51398	1.20132	1.35718
ENSRNOG00000026488	-0.773768	-0.406026	-0.633952	-0.746454	1.28386	1.27634
ENSRNOG00000016632	-0.663533	-0.663533	-0.581277	-0.663533	1.15553	1.41635
ENSRNOG00000042524	-0.686637	-0.686637	-0.511973	-0.686637	1.19601	1.37588
ENSRNOG00000019477	-0.879066	-0.518255	-0.423146	-0.689492	1.5327	0.977262
ENSRNOG00000018257	-0.870495	-0.357835	-0.620078	-0.657858	1.53263	0.973637
ENSRNOG00000026060	-0.880937	-0.420353	-0.701521	-0.499917	1.5458	0.956932
ENSRNOG00000030712	-0.497719	-0.559783	-0.84113	-0.653479	1.43057	1.12154
ENSRNOG00000037409	-0.570226	-0.67311	-0.736042	-0.585475	1.43733	1.12752
ENSRNOG00000043088	-0.636775	-0.636775	-0.636775	-0.636775	1.5326	1.0145
ENSRNOG00000050000	-0.638491	-0.638491	-0.638491	-0.638491	1.5093	1.04466
ENSRNOG00000002776	-0.61689	-0.654995	-0.636511	-0.670544	1.36083	1.21811
ENSRNOG00000010490	-0.648833	-0.64064	-0.52274	-0.754966	1.4064	1.16078
ENSRNOG00000003954	-0.624369	-0.751259	-0.727949	-0.4592	1.38406	1.17872
ENSRNOG00000024952	-0.670292	-0.782871	-0.648639	-0.453982	1.42785	1.12793
ENSRNOG00000030930	-0.545953	-0.846122	-0.798542	-0.347386	1.32789	1.21012
ENSRNOG00000056219	-0.536777	-0.879076	-0.789665	-0.312825	1.41188	1.10646
ENSRNOG00000011406	-0.778302	-0.831321	-0.700942	-0.17696	1.45188	1.03564
ENSRNOG00000017869	-0.729404	-0.886287	-0.669578	-0.200485	1.47141	1.01435
ENSRNOG00000008412	-0.606773	-0.844881	-0.788683	-0.245535	1.51304	0.972829
ENSRNOG00000011205	-0.558866	-0.793958	-0.793958	-0.374843	1.49225	1.02937
ENSRNOG00000009912	-0.639701	-0.676534	-0.949939	-0.243744	1.35851	1.15141
ENSRNOG00000020652	-0.614839	-0.704635	-0.863522	-0.355313	1.39573	1.14258
ENSRNOG00000019440	-0.500264	-0.738385	-0.978056	-0.295559	1.30533	1.20693
ENSRNOG00000036726	-0.642127	-0.740981	-0.859978	-0.292018	1.25322	1.28189
ENSRNOG00000019311	-0.558239	-0.804795	-0.975468	-0.118002	1.39855	1.05795
ENSRNOG00000005374	-0.614744	-0.775054	-0.896019	-0.177651	1.50799	0.95548
ENSRNOG00000019330	-0.667286	-0.757328	-0.9405	-0.0610287	1.48678	0.939362
ENSRNOG00000005574	-0.820802	-0.61197	-0.910999	-0.13959	1.33871	1.14465
ENSRNOG00000033433	-0.799671	-0.602689	-0.916594	-0.164271	1.39484	1.08839
ENSRNOG00000011683	-0.799519	-0.811471	-0.775743	-0.0803717	1.39284	1.07426
ENSRNOG00000045654	-0.778624	-0.735182	-0.778624	-0.209863	1.44117	1.06113
ENSRNOG00000046258	-0.824983	-0.709916	-0.808752	-0.152382	1.35532	1.14071
ENSRNOG00000000655	-0.851399	-0.750571	-0.515277	-0.434269	1.31143	1.24009
ENSRNOG00000061146	-0.808326	-0.661192	-0.656086	-0.438281	1.2904	1.27348
ENSRNOG00000000081	-0.874356	-0.760337	-0.650015	-0.236633	1.2728	1.24855
ENSRNOG00000012843	-0.951971	-0.809885	-0.623663	-0.0747182	1.32208	1.13816
ENSRNOG00000038881	-0.595218	-1.08984	-0.425778	-0.374332	1.39834	1.08683
ENSRNOG00000047800	-0.844834	-0.913588	-0.392845	-0.356446	1.36769	1.14002
ENSRNOG00000054251	-0.721255	-0.957183	-0.423845	-0.419637	1.37888	1.14304
ENSRNOG00000022859	-0.704096	-0.884061	-0.676814	-0.262028	1.22422	1.30278
ENSRNOG00000036728	-0.742329	-0.873708	-0.571437	-0.353803	1.22157	1.31971
ENSRNOG00000054437	-0.703445	-0.970948	-0.579094	-0.246137	1.39547	1.10416
ENSRNOG00000020845	-0.715406	-0.986626	-0.579595	-0.215414	1.33461	1.16244
ENSRNOG00000026647	-0.727722	-0.957195	-0.604542	-0.209991	1.35221	1.14723
ENSRNOG00000009331	-0.57491	-1.07688	-0.569835	-0.272118	1.27562	1.21812
ENSRNOG00000010181	-0.652469	-0.962962	-0.530758	-0.386838	1.32786	1.20517
ENSRNOG00000006118	-1.37346	-0.527193	-0.421662	0.22981	0.590316	1.50219
ENSRNOG00000006167	-1.30975	-0.496311	-0.496029	0.107487	0.665755	1.52885
ENSRNOG00000013745	-1.06452	-0.503657	-0.65094	-0.130233	0.720415	1.62894
ENSRNOG00000017539	-1.24158	-0.355177	-0.51741	-0.15765	0.656761	1.61506
ENSRNOG00000012160	-0.926256	-0.699778	-0.51449	-0.323056	0.879167	1.58441
ENSRNOG00000017981	-0.884213	-0.74875	-0.410378	-0.477	1.05336	1.46698
ENSRNOG00000024650	-1.13215	-0.775267	-0.26704	-0.247774	1.05164	1.3706
ENSRNOG00000056746	-1.10657	-0.715333	-0.512078	-0.103529	1.11836	1.31914
ENSRNOG00000042785	-1.06814	-0.92045	-0.372055	0.130772	0.684736	1.54514
ENSRNOG00000007338	-1.12363	-0.93144	-0.434758	0.213142	0.990413	1.28628
ENSRNOG00000019229	-1.16049	-0.744099	-0.591694	0.190895	0.985903	1.31948
ENSRNOG00000026653	-1.27411	-0.15382	-0.774552	-0.128069	1.26753	1.06302
ENSRNOG00000003703	-1.44454	-0.217123	-0.60828	0.0884934	1.32415	0.857299
ENSRNOG00000016037	-1.39526	-0.141191	-0.818421	0.201222	1.12095	1.03271
ENSRNOG00000036603	-1.19311	-0.47716	-0.586743	-0.102248	1.50445	0.854818
ENSRNOG00000047895	-1.37175	-0.388293	-0.472965	-0.0361262	1.42444	0.844694
ENSRNOG00000014061	-1.21932	-0.605655	-0.622274	0.103932	1.20944	1.13388
ENSRNOG00000059857	-1.20033	-0.509676	-0.718454	0.0712829	1.18198	1.1752
ENSRNOG00000019141	-1.17471	-0.466985	-0.799609	0.121271	1.32826	0.99178
ENSRNOG00000020848	-1.18011	-0.597637	-0.704494	0.171266	1.32017	0.990807
ENSRNOG00000020925	-1.1235	-0.669829	-0.719302	0.183417	1.27738	1.05183
ENSRNOG00000002217	-1.36623	-0.551661	-0.0645883	-0.344064	1.15567	1.17087
ENSRNOG00000052357	-1.66328	-0.122117	-0.28406	0.0717463	1.26091	0.7368
ENSRNOG00000016561	-0.717336	-1.2749	-0.262564	-0.103094	1.16104	1.19685
ENSRNOG00000048932	-0.495771	-1.19551	-0.551194	-0.197388	1.16649	1.27337
ENSRNOG00000033335	-0.536587	-1.24893	-0.420215	0.0190098	0.552782	1.63394
ENSRNOG00000004854	-0.469813	-1.09502	-0.657271	-0.121427	0.731671	1.61186
ENSRNOG00000038835	-0.553061	-1.01939	-0.618109	-0.202097	0.766395	1.62626
ENSRNOG00000018159	-0.39889	-0.899001	-0.585179	-0.651533	1.10352	1.43108
ENSRNOG00000002238	-0.529903	-0.749196	-0.779368	-0.488732	1.08986	1.45734
ENSRNOG00000002794	-0.444678	-0.768889	-0.763513	-0.583021	1.20539	1.35471
ENSRNOG00000009153	-0.291402	-0.749842	-0.749842	-0.749842	1.27895	1.26197
ENSRNOG00000028872	-0.284101	-0.851965	-0.833885	-0.553618	1.32255	1.20102
ENSRNOG00000061394	-0.138103	-0.975039	-0.832265	-0.52084	1.34515	1.1211
ENSRNOG00000016278	-0.498577	-0.80384	-1.00998	-0.150223	1.10801	1.3546
ENSRNOG00000018003	-0.546763	-0.821994	-0.965727	-0.143983	1.2217	1.25677
ENSRNOG00000031475	-0.552308	-0.777558	-0.98278	-0.173452	1.19789	1.2882
ENSRNOG00000011932	-0.559353	-0.639752	-1.05548	-0.218515	1.06633	1.40677
ENSRNOG00000012331	-0.524495	-0.590237	-1.03829	-0.360994	1.19361	1.32041
ENSRNOG00000004649	-0.55709	-0.921062	-0.716615	-0.301903	1.00346	1.49321
ENSRNOG00000047606	-0.625993	-1.023	-0.638588	-0.187041	1.06857	1.40605
ENSRNOG00000003544	-0.598866	-0.818738	-0.903553	-0.130314	0.96807	1.4834
ENSRNOG00000012208	-0.356967	-0.916087	-0.906307	-0.276195	0.98201	1.47355
ENSRNOG00000046449	-0.752343	-0.752343	-0.260459	-0.752343	1.07815	1.43934
ENSRNOG00000024390	-0.813938	-0.939969	-0.110278	-0.612292	1.25295	1.22353
ENSRNOG00000007663	-0.662134	-1.05142	-0.313136	-0.475063	1.2122	1.28954
ENSRNOG00000026607	-0.668834	-0.99016	-0.284521	-0.562626	1.12198	1.38416
ENSRNOG00000013496	-0.614796	-0.614796	-0.614796	-0.614796	0.74777	1.71142
ENSRNOG00000050497	-0.619058	-0.619058	-0.619058	-0.619058	0.790225	1.68601
ENSRNOG00000054217	-0.776472	-0.63926	-0.776472	-0.298508	0.93343	1.55728
ENSRNOG00000005871	-0.693542	-0.622437	-0.769885	-0.467308	1.10176	1.45141
ENSRNOG00000002723	-0.759698	-0.70217	-0.664794	-0.425996	1.12083	1.43183
ENSRNOG00000006767	-0.689104	-0.689104	-0.689104	-0.500644	1.16659	1.40137
ENSRNOG00000039415	-0.882068	-0.278106	-1.07756	0.0949832	0.488806	1.65394
ENSRNOG00000000123	-1.01792	-0.604075	-0.756439	0.259088	0.462276	1.65707
ENSRNOG00000008586	-1.04087	-0.509881	-0.779178	0.127598	0.549771	1.65256
ENSRNOG00000056092	-0.571541	-0.760289	-0.869828	0.132419	0.266411	1.80283
ENSRNOG00000061813	-0.735216	-0.735216	-0.735216	-0.129913	0.604721	1.73084
ENSRNOG00000023528	-0.738473	-0.724516	-0.914113	0.141635	0.581352	1.65412
ENSRNOG00000011500	-0.805641	-0.805641	-0.805641	0.122814	0.696345	1.59776
ENSRNOG00000050207	-0.808095	-0.808095	-0.808095	0.222264	0.568518	1.6335
ENSRNOG00000009656	0.0314813	-1.02183	-1.12736	0.0839751	0.465135	1.5686
ENSRNOG00000050404	-0.295186	-0.981433	-1.09355	0.398243	0.415453	1.55647
ENSRNOG00000060831	-0.304283	-0.914765	-1.14602	0.321193	0.49024	1.55363
ENSRNOG00000005037	-0.749318	-0.675963	-0.988608	0.0995232	0.759564	1.5548
ENSRNOG00000024566	-0.549566	-0.72261	-1.10061	0.0191748	0.865056	1.48855
ENSRNOG00000000902	-0.689834	-1.06033	-0.720143	0.138432	0.898296	1.43357
ENSRNOG00000010478	-0.708887	-0.922401	-0.7548	0.0186062	0.813535	1.55395
ENSRNOG00000036834	-0.6818	-0.878408	-0.989933	0.302998	0.834653	1.41249
ENSRNOG00000003748	-0.556384	-1.00141	-0.959208	0.248136	0.877444	1.39142
ENSRNOG00000013813	-0.538543	-1.11013	-0.859559	0.22122	0.950384	1.33663
ENSRNOG00000003806	-0.907574	0.107332	-1.38891	0.0865325	0.957185	1.14544
ENSRNOG00000020193	-0.947588	-0.271661	-0.961007	-0.202115	0.854996	1.52737
ENSRNOG00000012216	-0.917975	-0.223145	-1.025	-0.270111	1.12769	1.30854
ENSRNOG00000018082	-0.982331	0.00592561	-1.05574	-0.333438	1.10784	1.25774
ENSRNOG00000024569	-0.122967	-0.579896	-1.29736	-0.331972	1.42655	0.905652
ENSRNOG00000050473	-0.201948	-0.793408	-1.11594	-0.327519	1.25964	1.17917
ENSRNOG00000059750	0.0097212	-0.701846	-1.31432	-0.309928	1.18099	1.13538
ENSRNOG00000054954	-0.534539	-0.3017	-1.09271	-0.545512	1.42455	1.04991
ENSRNOG00000003064	-0.445426	-0.541561	-1.08558	-0.390041	1.50101	0.961593
ENSRNOG00000054999	-0.490447	-0.412179	-1.21583	-0.267802	1.50336	0.882905
ENSRNOG00000008144	-0.504453	-0.589828	-0.99396	-0.439532	1.36797	1.1598
ENSRNOG00000021644	-0.405743	-0.547975	-1.17425	-0.334724	1.30812	1.15457
ENSRNOG00000015812	-0.233619	-0.593496	-1.12446	-0.504411	1.39886	1.05712
ENSRNOG00000037247	-0.316236	-0.70797	-0.977007	-0.469142	1.52912	0.941234
ENSRNOG00000011823	-0.858631	-0.523865	-0.962643	1.63066	0.628674	0.0858071
ENSRNOG00000000137	-0.714811	-0.515711	-1.20672	1.36039	0.948569	0.128286
ENSRNOG00000022099	-0.793641	-0.40218	-1.07075	1.36319	1.08238	-0.179007
ENSRNOG00000017027	-0.607406	-0.607406	-0.607406	1.86512	0.433298	-0.476197
ENSRNOG00000014845	-0.86169	-0.815935	-0.612868	1.74164	0.147513	0.401343
ENSRNOG00000008942	-0.805047	-0.9846	-0.377635	1.75892	0.381203	0.0271588
ENSRNOG00000038445	-0.84034	-0.84034	-0.492143	1.74566	0.5352	-0.108039
ENSRNOG00000055892	0.19572	-0.544522	-1.72735	0.420885	1.08681	0.568458
ENSRNOG00000058047	0.14179	-0.806316	-1.58371	0.642218	1.04748	0.558541
ENSRNOG00000046834	-0.0621905	-1.01016	-1.14208	-0.0530613	1.35487	0.912619
ENSRNOG00000001607	0.00151958	-0.967552	-1.26168	0.0729871	1.34685	0.807883
ENSRNOG00000014456	-0.162324	-0.985539	-1.18344	0.112486	1.36201	0.856802
ENSRNOG00000007726	0.0731799	-0.903193	-1.28962	-0.0917201	1.28221	0.929134
ENSRNOG00000050792	-0.0100336	-0.855368	-1.38216	0.0907932	1.18748	0.969293
ENSRNOG00000002192	0.252604	-0.854931	-1.46223	0.123405	1.26033	0.680817
ENSRNOG00000002520	0.110097	-1.12407	-1.25932	0.387482	1.26706	0.618756
ENSRNOG00000011824	0.131703	-1.02506	-1.30986	0.226585	1.31337	0.66326
ENSRNOG00000013148	0.150152	-1.2659	-1.07014	0.0898461	0.936293	1.15975
ENSRNOG00000024818	0.105546	-1.19836	-1.08548	0.0676942	0.788233	1.32236
ENSRNOG00000000897	0.106574	-0.908957	-1.47913	0.381412	0.840632	1.05947
ENSRNOG00000002610	0.251671	-1.21217	-1.24761	0.299902	0.963918	0.944293
ENSRNOG00000033153	0.264619	-1.30703	-1.17255	0.36974	0.984316	0.860913
ENSRNOG00000016166	0.190748	-1.11353	-1.28457	0.219667	1.15176	0.835913
ENSRNOG00000048478	0.163543	-1.24243	-1.18859	0.338267	1.10865	0.820563
ENSRNOG00000007544	-0.0869859	-0.930361	-0.930361	0.885141	1.50937	-0.4468
ENSRNOG00000019496	-0.131279	-1.28493	-0.79569	0.943345	1.34282	-0.074265
ENSRNOG00000023465	-0.385782	-1.01074	-0.852838	0.8772	1.52015	-0.147987
ENSRNOG00000007943	-0.686619	-0.824782	-0.824782	1.0976	1.39268	-0.154095
ENSRNOG00000000818	-0.714489	-0.906987	-0.932347	0.931491	1.36522	0.257112
ENSRNOG00000010805	-0.556307	-0.871275	-1.07427	1.01211	1.31202	0.177719
ENSRNOG00000020655	-0.521985	-0.956116	-0.956116	1.04969	1.33991	0.0446081
ENSRNOG00000015157	-0.375003	-0.90193	-1.09454	1.37616	0.976578	0.0187405
ENSRNOG00000058276	-0.3875	-0.629609	-1.25398	1.1624	1.23081	-0.122112
ENSRNOG00000017401	-0.278703	-1.04863	-1.22721	0.7631	1.15038	0.641061
ENSRNOG00000042717	-0.452112	-0.968357	-1.13621	0.825332	1.30553	0.425823
ENSRNOG00000009850	-0.0419968	-1.06071	-1.16423	0.701477	1.4153	0.150162
ENSRNOG00000000572	-0.19341	-1.16461	-1.01221	0.845758	1.3557	0.168771
ENSRNOG00000001336	-0.168237	-1.18363	-1.0747	0.859023	1.2577	0.309841
ENSRNOG00000016752	-0.297097	-1.09723	-0.930377	0.557245	1.58006	0.187398
ENSRNOG00000037085	-0.257105	-0.980698	-1.02616	0.531109	1.61997	0.112878
ENSRNOG00000011445	-0.0859659	-1.26887	-0.864682	0.609999	1.50029	0.109223
ENSRNOG00000019549	-0.137804	-1.11302	-0.940772	0.578702	1.58797	0.0249255
ENSRNOG00000009068	0.169759	-1.28342	-1.0477	0.609953	1.34617	0.205234
ENSRNOG00000010721	0.201541	-1.18432	-1.1144	0.540632	1.41513	0.141413
ENSRNOG00000012213	0.142892	-1.05437	-1.27066	0.598578	1.35799	0.22557
ENSRNOG00000013526	0.16473	-1.1063	-1.24744	0.47492	1.35618	0.357905
ENSRNOG00000009946	0.140813	-1.24137	-1.18048	0.67484	1.19058	0.415627
ENSRNOG00000015030	0.0571578	-1.12192	-1.28369	0.581824	1.19246	0.574177
ENSRNOG00000045649	-0.00564051	-1.27188	-1.01236	0.453431	1.40068	0.435768
ENSRNOG00000005695	-0.0913158	-1.17649	-1.10146	0.431715	1.37552	0.562026
ENSRNOG00000018109	-0.146838	-1.14489	-1.09534	0.381262	1.39718	0.60863
ENSRNOG00000010549	-0.063811	-1.53025	-0.601333	0.527544	1.39226	0.275591
ENSRNOG00000043098	-0.272333	-1.46904	-0.552977	0.459466	1.4501	0.384781
ENSRNOG00000039315	-0.498819	-1.23885	-0.75393	0.540713	1.45119	0.499701
ENSRNOG00000014426	-0.370465	-1.1503	-0.925675	0.49979	1.49206	0.454585
ENSRNOG00000048831	-0.365788	-1.23887	-0.784447	0.426542	1.53276	0.429801
ENSRNOG00000057153	-0.17098	-1.41951	-0.729324	0.309776	1.39729	0.612746
ENSRNOG00000019264	-0.314233	-1.29236	-0.713674	0.214946	1.5319	0.573416
ENSRNOG00000012546	-0.381814	-1.30426	-0.76367	0.395635	1.41675	0.637365
ENSRNOG00000021438	-0.372659	-1.32201	-0.716562	0.321639	1.4406	0.648994
ENSRNOG00000042411	-0.143571	-0.899233	-1.16369	0.189371	1.61943	0.397691
ENSRNOG00000019996	-0.0613323	-1.11624	-1.06364	0.212163	1.52216	0.506882
ENSRNOG00000008482	-0.1213	-0.970076	-1.16823	0.157411	1.52284	0.579358
ENSRNOG00000013170	-0.187905	-1.0437	-1.13631	0.279199	1.44739	0.641321
ENSRNOG00000000034	0.0801451	-1.40617	-0.778433	0.195762	1.47896	0.429735
ENSRNOG00000005480	0.162692	-1.33384	-0.948934	0.245838	1.42554	0.448697
ENSRNOG00000015382	0.142112	-1.21463	-1.0947	0.228615	1.40219	0.536408
ENSRNOG00000000521	0.334159	-1.67109	-0.58563	0.756805	1.08317	0.0825786
ENSRNOG00000056457	0.202915	-1.70312	-0.521297	0.804937	1.05467	0.16189
ENSRNOG00000011503	0.283257	-1.31557	-1.16827	1.09199	0.647177	0.461421
ENSRNOG00000031927	0.480518	-1.47759	-1.01468	0.865789	0.846889	0.299074
ENSRNOG00000001928	0.484906	-1.34272	-1.20138	0.474522	0.929939	0.654739
ENSRNOG00000006068	0.256092	-1.28078	-1.13965	0.454435	1.25918	0.450724
ENSRNOG00000019556	0.438242	-1.34996	-1.1211	0.341447	1.14712	0.54425
ENSRNOG00000058186	-0.846324	-0.886531	-0.505672	0.285258	1.76818	0.185087
ENSRNOG00000008401	-0.679518	-0.86271	-0.674397	0.355301	1.79109	0.0702335
ENSRNOG00000002167	-0.738097	-0.927407	-0.583565	0.27648	1.77134	0.20125
ENSRNOG00000009334	-0.702838	-0.898746	-0.671736	0.286013	1.76519	0.222113
ENSRNOG00000042460	-0.675742	-0.675742	-0.675742	0.31813	1.87151	-0.16241
ENSRNOG00000015562	-0.487617	-0.797018	-0.615739	0.205138	1.91272	-0.21748
ENSRNOG00000029865	-0.44282	-0.887668	-0.671292	0.174396	1.87942	-0.0520311
ENSRNOG00000010105	-0.661001	-1.03106	-0.671889	0.355472	1.677	0.331482
ENSRNOG00000025764	-0.600472	-1.12301	-0.693106	0.338854	1.59769	0.480039
ENSRNOG00000027736	-0.807085	-1.12556	-0.436457	0.511231	1.60126	0.256606
ENSRNOG00000038047	-0.480892	-1.31595	-0.493385	0.475855	1.58585	0.228524
ENSRNOG00000009222	-0.516615	-0.840897	-0.902045	0.320111	1.75366	0.185784
ENSRNOG00000011490	-0.508933	-0.954199	-0.770434	0.460666	1.73884	0.0340644
ENSRNOG00000049034	-0.492449	-1.02858	-0.86089	0.690275	1.57077	0.120872
ENSRNOG00000056209	-0.731944	-0.874175	-0.874175	0.641613	1.56504	0.273642
ENSRNOG00000014378	-0.826042	-1.14524	-0.433742	0.291094	1.5564	0.557533
ENSRNOG00000014956	-0.931213	-1.03463	-0.483213	0.20857	1.4914	0.749086
ENSRNOG00000020587	-0.750581	-1.05974	-0.555765	0.0657579	1.57124	0.729091
ENSRNOG00000013668	-0.744367	-1.29196	-0.486209	0.527558	1.36631	0.628672
ENSRNOG00000025476	-1.00409	-1.01451	-0.512151	0.49877	1.4559	0.576082
ENSRNOG00000015941	-0.889851	-1.05539	-0.59591	0.453443	1.46476	0.622954
ENSRNOG00000016050	-0.922114	-1.00561	-0.620207	0.478043	1.47259	0.597299
ENSRNOG00000032546	-0.931726	-0.935703	-0.705972	0.471241	1.45502	0.647137
ENSRNOG00000036703	-0.909757	-0.862909	-0.812917	0.426256	1.43593	0.723396
ENSRNOG00000057451	-0.805369	-0.813613	-0.859158	0.268922	1.57292	0.636303
ENSRNOG00000007002	-0.802865	-0.834347	-0.897906	0.270506	1.46066	0.803953
ENSRNOG00000007545	-0.822735	-0.918781	-0.795021	0.31118	1.48278	0.742574
ENSRNOG00000020552	-0.780354	-0.943525	-0.802931	0.252921	1.45855	0.815339
ENSRNOG00000058388	-0.780307	-0.931428	-0.790884	0.217989	1.48929	0.795343
ENSRNOG00000006789	-0.630671	-1.04262	-0.931973	0.567558	1.37125	0.666455
ENSRNOG00000019638	-0.678162	-0.999774	-0.908842	0.478275	1.41682	0.69168
ENSRNOG00000011774	-0.702741	-0.901254	-0.921757	0.461223	1.53246	0.532067
ENSRNOG00000024382	-0.797524	-0.893772	-0.885715	0.563395	1.47366	0.539957
ENSRNOG00000037851	-0.539006	-0.897604	-1.07575	0.471393	1.49035	0.550624
ENSRNOG00000012881	-0.51985	-1.01598	-0.89688	0.274251	1.57343	0.585023
ENSRNOG00000021919	-0.497585	-0.914854	-1.03027	0.321212	1.56096	0.560536
ENSRNOG00000012965	-0.648127	-1.18048	-0.332539	0.0584434	1.70775	0.394948
ENSRNOG00000055966	-0.609211	-1.22744	-0.33233	0.0946306	1.68963	0.384722
ENSRNOG00000011718	-0.545938	-0.941318	-0.706556	0.136214	1.79732	0.260282
ENSRNOG00000012508	-0.654615	-0.894605	-0.634901	0.0559052	1.80582	0.322392
ENSRNOG00000018087	-0.578599	-1.13541	-0.565342	0.108705	1.67217	0.498477
ENSRNOG00000014336	-0.687038	-0.964433	-0.706761	0.152236	1.66955	0.53645
ENSRNOG00000039971	-0.698301	-1.0013	-0.570135	0.0491055	1.70895	0.511682
ENSRNOG00000019620	-0.662152	-0.904332	-0.756661	0.0719586	1.68778	0.563408
ENSRNOG00000020136	-0.6858	-0.840769	-0.832488	0.120063	1.67122	0.567778
ENSRNOG00000007584	-0.518532	-0.978538	-0.889372	0.158356	1.60156	0.626525
ENSRNOG00000017686	-0.577975	-0.928295	-0.846454	0.127544	1.65837	0.566812
ENSRNOG00000015160	-0.646873	-0.949958	-0.828516	0.159383	1.58019	0.685772
ENSRNOG00000007281	-0.577391	-1.056	-0.798511	0.185404	1.54521	0.701297
ENSRNOG00000023995	-0.585	-1.01497	-0.798784	0.137774	1.58576	0.675224
ENSRNOG00000015599	-0.316506	-1.09282	-0.704021	0.0231825	1.76097	0.329195
ENSRNOG00000010971	-0.341901	-1.03613	-0.81215	-0.109665	1.64655	0.6533
ENSRNOG00000004489	-0.285846	-0.970273	-0.864712	-0.14519	1.69898	0.567045
ENSRNOG00000009348	-0.321849	-0.922705	-0.940695	-0.103792	1.65906	0.629984
ENSRNOG00000000394	-0.57142	-0.918802	-0.710505	-0.0895206	1.73412	0.556129
ENSRNOG00000013328	-0.439095	-0.990805	-0.784803	0.00791894	1.72572	0.481069
ENSRNOG00000019018	-0.529063	-0.865777	-0.840367	-0.00484383	1.73458	0.505468
ENSRNOG00000014948	-0.826057	-0.107678	-1.24054	0.110415	1.59101	0.472857
ENSRNOG00000028690	-0.854168	-0.0867814	-1.17885	-0.0984662	1.5581	0.660157
ENSRNOG00000006921	-1.1792	-0.0589072	-0.885494	-0.13003	1.49121	0.762423
ENSRNOG00000014504	-1.16493	-0.0919663	-0.974626	-0.00691077	1.4186	0.819831
ENSRNOG00000008015	-1.03294	-0.275013	-1.13375	0.218919	1.27521	0.94758
ENSRNOG00000008450	-0.980543	-0.381015	-1.03806	0.214761	1.52996	0.654898
ENSRNOG00000055716	-1.02471	-0.346301	-1.08344	0.320206	1.43873	0.695513
ENSRNOG00000048186	-0.405322	-0.628387	-0.901679	-0.345334	1.81405	0.466671
ENSRNOG00000020843	-0.312626	-0.860795	-0.982367	-0.0654814	1.71269	0.508579
ENSRNOG00000031090	-0.184831	-0.792089	-1.10559	-0.128655	1.67783	0.533338
ENSRNOG00000000906	-0.614807	-0.550317	-1.14638	0.0150158	1.57709	0.719396
ENSRNOG00000021548	-0.648312	-0.354713	-1.20442	-0.0308222	1.61783	0.620436
ENSRNOG00000009131	-0.362657	-0.718308	-1.08252	-0.154678	1.64374	0.674425
ENSRNOG00000020169	-0.326176	-0.54942	-1.25196	-0.157756	1.58319	0.702121
ENSRNOG00000002771	-0.616639	-0.616639	-0.616639	-0.616639	1.70076	0.765799
ENSRNOG00000028043	-0.632637	-0.632637	-0.632637	-0.508875	1.77086	0.635924
ENSRNOG00000009358	-0.629539	-0.642361	-0.741234	-0.499368	1.59971	0.912792
ENSRNOG00000015366	-0.598313	-0.724536	-0.724536	-0.480037	1.55332	0.9741
ENSRNOG00000015992	-0.644947	-0.684001	-0.684001	-0.467252	1.661	0.819204
ENSRNOG00000009870	-0.505363	-0.784076	-0.71359	-0.481025	1.63188	0.852168
ENSRNOG00000010165	-0.565554	-0.823467	-0.649169	-0.456773	1.60774	0.887223
ENSRNOG00000016617	-0.529462	-0.659096	-0.889591	-0.420587	1.56174	0.936995
ENSRNOG00000023005	-0.498272	-0.747988	-0.845051	-0.383793	1.60345	0.871655
ENSRNOG00000005917	-0.627427	-0.57522	-0.821256	-0.435622	1.66942	0.790105
ENSRNOG00000007319	-0.588233	-0.680887	-0.866457	-0.312854	1.63915	0.809279
ENSRNOG00000023972	-0.806435	-0.658405	-0.82858	-0.0517177	1.66099	0.684148
ENSRNOG00000050251	-0.715612	-0.802462	-0.802462	0.0170454	1.67457	0.628922
ENSRNOG00000017386	-0.773657	-0.742579	-0.812674	0.0145436	1.66277	0.651597
ENSRNOG00000058568	-0.759643	-0.709339	-0.847626	0.0045561	1.67008	0.641977
ENSRNOG00000046261	-0.702205	-0.920357	-0.683191	-0.0540705	1.63035	0.72947
ENSRNOG00000002680	-0.806238	-0.7772	-0.657825	-0.186676	1.62073	0.807206
ENSRNOG00000007390	-0.836012	-0.773989	-0.696139	-0.0927829	1.60652	0.792405
ENSRNOG00000028259	-0.659872	-0.748771	-0.748771	-0.202437	1.73572	0.624128
ENSRNOG00000002511	-0.510351	-0.814935	-0.830615	-0.185896	1.72269	0.619111
ENSRNOG00000005608	-0.48046	-0.927902	-0.748842	-0.189339	1.70167	0.644875
ENSRNOG00000020657	-0.456304	-0.872043	-0.804688	-0.238149	1.69345	0.677737
ENSRNOG00000007457	-0.619095	-0.870473	-0.579048	-0.376016	1.66627	0.778358
ENSRNOG00000023428	-0.502546	-0.876	-0.734096	-0.322566	1.64889	0.786323
ENSRNOG00000029597	-0.615484	-0.773672	-0.750452	-0.285982	1.67965	0.745944
ENSRNOG00000026235	-0.624659	-0.809386	-0.695491	-0.339257	1.62709	0.8417
ENSRNOG00000059618	-0.615715	-0.842628	-0.666113	-0.319472	1.65711	0.786816
ENSRNOG00000019048	-0.62253	-0.936452	-0.761728	-0.0737688	1.57346	0.821024
ENSRNOG00000020465	-0.531345	-0.943526	-0.789788	-0.132136	1.59456	0.802232
ENSRNOG00000015906	-0.63801	-0.874326	-0.705984	-0.228741	1.60017	0.846894
ENSRNOG00000019142	-0.699583	-0.832592	-0.757954	-0.160345	1.55292	0.897552
ENSRNOG00000006320	-1.01639	-0.5052	-0.825496	0.0135006	1.55877	0.774817
ENSRNOG00000000488	-1.09259	-0.506922	-0.780805	0.201095	1.60181	0.577412
ENSRNOG00000007830	-1.10152	-0.363866	-0.789446	0.0282782	1.63838	0.588171
ENSRNOG00000012721	-1.05907	-0.568747	-0.668883	0.241456	1.71215	0.343095
ENSRNOG00000004063	-1.11334	-0.754634	-0.484672	0.176002	1.61568	0.560966
ENSRNOG00000008936	-0.991376	-0.799708	-0.500992	0.181683	1.71351	0.396882
ENSRNOG00000014653	-0.857186	-0.335566	-0.913073	-0.0769229	1.77358	0.409167
ENSRNOG00000002461	-0.637058	-0.684424	-0.969937	0.0569436	1.70258	0.531891
ENSRNOG00000004725	-0.551787	-0.659834	-0.980616	-0.0268292	1.75594	0.463121
ENSRNOG00000009734	-0.733562	-0.655218	-0.804327	-0.0472251	1.78117	0.459159
ENSRNOG00000018681	-0.744801	-0.665307	-0.885363	0.0580684	1.71553	0.521872
ENSRNOG00000050968	-0.762735	-0.650293	-0.837715	-0.0190218	1.73376	0.536005
ENSRNOG00000018311	-0.726663	-0.512529	-0.726663	0.0462668	1.9181	0.00149147
ENSRNOG00000048636	-0.757205	-0.352815	-0.837405	0.00139346	1.89697	0.0490587
ENSRNOG00000008525	-0.638136	-0.638136	-0.638136	-0.274755	1.90286	0.286301
ENSRNOG00000033173	-0.576267	-0.576267	-0.576267	-0.455624	1.93194	0.252481
ENSRNOG00000019728	-0.877244	-1.1681	-0.506913	0.322802	1.0157	1.21375
ENSRNOG00000031244	-0.829303	-1.16336	-0.50765	0.192008	1.16192	1.14639
ENSRNOG00000046452	-0.856949	-1.2676	-0.338527	0.231239	1.12636	1.10547
ENSRNOG00000003895	-0.952303	-1.01365	-0.503931	0.121276	1.31393	1.03468
ENSRNOG00000004500	-0.976067	-0.929396	-0.669235	0.290974	1.28897	0.994756
ENSRNOG00000010208	-0.982581	-0.962686	-0.56547	0.216088	1.38036	0.914287
ENSRNOG00000000187	-0.878885	-1.11685	-0.583866	0.353281	1.24775	0.978571
ENSRNOG00000012779	-0.991046	-1.05226	-0.56993	0.439011	1.20834	0.965882
ENSRNOG00000014117	-0.845309	-1.05356	-0.7292	0.431418	1.24828	0.948374
ENSRNOG00000014838	-0.774273	-1.0794	-0.738122	0.317961	1.18335	1.09048
ENSRNOG00000020991	-0.715163	-1.36534	-0.0877141	-0.0182194	1.42947	0.756968
ENSRNOG00000017980	-0.462273	-1.53064	-0.316875	0.188108	1.22948	0.892198
ENSRNOG00000026605	-0.741119	-1.49119	-0.183865	0.421813	1.11256	0.881798
ENSRNOG00000009342	-0.763667	-1.03607	-0.309812	-0.3548	1.4383	1.02605
ENSRNOG00000057058	-0.763678	-0.977742	-0.384644	-0.319283	1.55514	0.890212
ENSRNOG00000004273	-0.539954	-1.12372	-0.413342	-0.339624	1.55432	0.862325
ENSRNOG00000008409	-0.631483	-1.14884	-0.210322	-0.400496	1.52572	0.865414
ENSRNOG00000015411	-0.867604	-0.800347	-0.423317	-0.415194	1.49192	1.01454
ENSRNOG00000000855	-0.876401	-0.858508	-0.396502	-0.302941	1.59325	0.841101
ENSRNOG00000011796	-0.928233	-0.776281	-0.423125	-0.338696	1.54988	0.916453
ENSRNOG00000013970	-0.757535	-0.941262	-0.463345	-0.223868	1.65606	0.72995
ENSRNOG00000011647	-0.592187	-0.960682	-0.574819	-0.334953	1.58593	0.87671
ENSRNOG00000036673	-0.660185	-0.921251	-0.620307	-0.272917	1.54895	0.925709
ENSRNOG00000022565	-0.686431	-0.968468	-0.415247	-0.165537	1.78564	0.450044
ENSRNOG00000020579	-0.833657	-0.711328	-0.482457	-0.279408	1.79663	0.510224
ENSRNOG00000014610	-0.766959	-0.852631	-0.533795	-0.118594	1.77036	0.501619
ENSRNOG00000062295	-0.819466	-0.819466	-0.596673	-0.0927582	1.70348	0.624878
ENSRNOG00000007302	-1.12865	-0.867954	-0.172799	0.00673629	1.63103	0.531632
ENSRNOG00000014532	-1.03025	-0.959804	-0.24643	0.0319098	1.61489	0.589685
ENSRNOG00000000816	-0.979625	-0.87809	-0.333456	-0.154225	1.6108	0.734591
ENSRNOG00000001277	-1.0668	-0.80284	-0.215735	-0.269355	1.58104	0.773686
ENSRNOG00000012582	-1.07124	-0.974035	-0.335281	0.0821746	1.41683	0.881553
ENSRNOG00000016756	-0.96904	-0.992235	-0.448281	0.0658851	1.42158	0.922093
ENSRNOG00000021161	-1.02933	-0.929569	-0.333583	-0.125428	1.3235	1.09441
ENSRNOG00000029191	-1.14629	-0.877906	-0.364481	0.0350587	1.25249	1.10113
ENSRNOG00000006715	-1.02133	-0.899998	-0.188388	-0.327277	1.35047	1.08652
ENSRNOG00000010666	-1.15638	-0.932965	-0.048514	-0.138243	1.43853	0.837571
ENSRNOG00000014294	-0.968157	-1.14747	-0.1283	-0.0557774	1.35247	0.94723
ENSRNOG00000014835	-1.10301	-1.0527	-0.153587	0.0597024	1.36739	0.882209
ENSRNOG00000010775	-1.09944	-0.803895	-0.599344	0.197181	1.36398	0.941517
ENSRNOG00000037613	-1.0876	-0.716341	-0.64237	0.0745694	1.37716	0.994587
ENSRNOG00000050780	-1.04769	-0.661571	-0.644841	-0.0157714	1.53168	0.838193
ENSRNOG00000001229	-0.947428	-0.779424	-0.674095	0.065744	1.56103	0.774176
ENSRNOG00000023257	-1.00927	-0.715454	-0.712902	0.156649	1.54994	0.731034
ENSRNOG00000008246	-1.19988	-0.675543	-0.423729	0.0137128	1.53804	0.747401
ENSRNOG00000015441	-1.13272	-0.863244	-0.478095	0.289257	1.46174	0.723069
ENSRNOG00000010665	-0.922428	-0.792339	-0.650353	-0.0765333	1.45713	0.984528
ENSRNOG00000055672	-0.926863	-0.780898	-0.709529	0.018334	1.47321	0.925746
ENSRNOG00000004100	-0.96098	-0.665835	-0.819032	0.0586962	1.42776	0.959395
ENSRNOG00000010756	-0.912743	-0.737967	-0.786372	0.0136239	1.39498	1.02847
ENSRNOG00000032917	-0.936337	-0.777752	-0.768511	0.0771515	1.32256	1.08288
ENSRNOG00000033502	-0.846868	-1.00912	-0.484734	-0.0727371	1.44322	0.97023
ENSRNOG00000009088	-0.845882	-0.982977	-0.628692	0.0751633	1.39051	0.991878
ENSRNOG00000010319	-0.795086	-1.08348	-0.544506	0.0728034	1.43033	0.919936
ENSRNOG00000014258	-0.795643	-0.951667	-0.758048	0.165871	1.41727	0.922221
ENSRNOG00000029682	-0.739086	-1.00618	-0.706921	0.0813221	1.43492	0.935947
ENSRNOG00000031163	-0.805487	-0.93808	-0.708305	0.124206	1.51388	0.81379
ENSRNOG00000005352	-0.83186	-0.993134	-0.614536	0.124279	1.51005	0.805204
ENSRNOG00000007060	-0.88401	-0.982389	-0.575871	0.111757	1.47644	0.85407
ENSRNOG00000039496	-0.583226	-1.15243	-0.562538	-0.0794463	1.49081	0.886829
ENSRNOG00000042771	-0.656438	-1.10087	-0.499762	-0.108918	1.56808	0.797913
ENSRNOG00000034174	-0.434399	-1.21141	-0.456562	-0.19095	1.63102	0.662299
ENSRNOG00000001704	-0.400394	-1.23221	-0.500305	-0.212204	1.54418	0.800936
ENSRNOG00000012172	-0.428501	-1.20786	-0.470101	-0.290777	1.49739	0.899852
ENSRNOG00000018782	-0.447693	-1.23183	-0.753711	0.135053	1.31494	0.983244
ENSRNOG00000004772	-0.515975	-1.2686	-0.588622	0.0286276	1.2919	1.05267
ENSRNOG00000050697	-0.466504	-1.33414	-0.586746	0.113716	1.31067	0.963007
ENSRNOG00000006108	-0.527495	-1.20626	-0.583115	0.0503626	1.55492	0.711588
ENSRNOG00000033693	-0.513535	-1.23998	-0.610902	0.10689	1.49339	0.764134
ENSRNOG00000015078	-0.411487	-1.21628	-0.690656	-0.0129736	1.44541	0.885986
ENSRNOG00000024159	-0.495803	-1.2253	-0.63013	0.0125891	1.41526	0.923382
ENSRNOG00000031312	-0.223752	-1.25425	-0.823049	0.111914	1.47583	0.713307
ENSRNOG00000036677	-0.265035	-1.27012	-0.707632	0.0075467	1.51612	0.719122
ENSRNOG00000002309	-0.209167	-1.04273	-0.957303	-0.0384337	1.58487	0.662761
ENSRNOG00000050539	-0.280396	-1.08254	-0.922301	0.022988	1.5431	0.719149
ENSRNOG00000013167	-0.191797	-1.18835	-0.822228	0.0596939	1.60794	0.534735
ENSRNOG00000013948	-0.159648	-1.14713	-0.922279	0.118303	1.58754	0.523214
ENSRNOG00000000991	-0.302372	-1.14357	-0.888209	0.0515345	1.46074	0.82188
ENSRNOG00000030888	-0.199408	-1.10447	-1.05196	0.143257	1.39391	0.818681
ENSRNOG00000049943	-0.198039	-1.07007	-1.04491	0.0749653	1.44602	0.792027
ENSRNOG00000007650	-0.123901	-1.16573	-0.962059	-0.0036551	1.40772	0.847625
ENSRNOG00000003018	-0.17435	-1.16118	-0.985764	0.116824	1.42319	0.781281
ENSRNOG00000020182	-0.176364	-1.13181	-0.973937	0.0562645	1.47277	0.753075
ENSRNOG00000015278	-0.198001	-0.931341	-1.00668	-0.213316	1.54535	0.803989
ENSRNOG00000037134	-0.0971415	-0.94896	-1.06157	-0.22783	1.47099	0.864518
ENSRNOG00000000122	-0.241718	-1.06814	-0.887423	-0.143967	1.52536	0.815892
ENSRNOG00000020653	-0.0961689	-1.10447	-0.898193	-0.19161	1.53534	0.7551
ENSRNOG00000006946	-0.258237	-1.18771	-0.909777	0.0477472	1.27507	1.0329
ENSRNOG00000012956	-0.335913	-1.11108	-0.856559	-0.0861601	1.36248	1.02722
ENSRNOG00000020679	-0.253603	-1.12808	-0.860487	-0.133979	1.39018	0.985968
ENSRNOG00000053272	-0.486669	-0.998776	-0.937214	0.0277093	1.29383	1.10112
ENSRNOG00000008301	-0.327796	-1.01728	-1.02163	0.0295984	1.37113	0.965973
ENSRNOG00000013805	-0.370439	-1.00025	-1.01233	0.018704	1.32729	1.03703
ENSRNOG00000039593	-0.323971	-1.01189	-1.03719	0.017509	1.27966	1.07588
ENSRNOG00000015948	-0.352856	-0.880262	-0.987273	-0.15075	1.5677	0.803445
ENSRNOG00000012698	-0.256037	-0.944221	-1.05345	-0.10932	1.43571	0.92732
ENSRNOG00000027784	-0.286943	-0.990625	-0.998214	-0.0686989	1.47792	0.866562
ENSRNOG00000017914	-0.457043	-0.97618	-0.84704	-0.168516	1.44124	1.00754
ENSRNOG00000030012	-0.405098	-1.03169	-0.87231	-0.0785746	1.47124	0.916436
ENSRNOG00000026306	-0.421281	-0.886755	-0.919316	-0.248584	1.41702	1.05891
ENSRNOG00000050190	-0.449474	-0.848601	-0.952796	-0.1895	1.49984	0.940529
ENSRNOG00000000457	-0.31109	-1.17335	-0.716414	-0.193068	1.43205	0.961874
ENSRNOG00000010797	-0.372938	-1.06682	-0.744009	-0.254201	1.47665	0.961327
ENSRNOG00000019357	-0.261842	-1.01621	-0.7785	-0.343604	1.58365	0.816511
ENSRNOG00000011039	-0.168585	-0.978347	-0.903968	-0.382697	1.42847	1.00513
ENSRNOG00000021437	-0.184205	-1.08862	-0.829947	-0.312843	1.40363	1.01199
ENSRNOG00000015156	-0.321456	-1.40908	-0.634141	0.153521	0.962628	1.24853
ENSRNOG00000052038	-0.176313	-1.29485	-0.967865	0.330136	0.947622	1.16127
ENSRNOG00000023991	-0.0618186	-1.48377	-0.590705	-0.0651368	1.19631	1.00512
ENSRNOG00000003291	0.0425616	-1.18201	-1.03894	0.0319094	1.40258	0.743898
ENSRNOG00000012865	0.0845243	-1.31776	-0.895465	-0.0468605	1.29487	0.880692
ENSRNOG00000012481	-0.0174625	-1.4345	-0.847952	0.309914	1.2659	0.724103
ENSRNOG00000005424	-0.258233	-1.27306	-0.883341	0.224851	1.3001	0.889686
ENSRNOG00000001728	-0.124088	-1.35929	-0.778466	0.0383387	1.28129	0.942217
ENSRNOG00000008816	-0.143561	-1.30787	-0.898607	0.148689	1.19094	1.01041
ENSRNOG00000018752	-0.690793	-0.679935	-1.16109	0.28147	1.35001	0.900343
ENSRNOG00000008676	-0.659106	-0.78037	-1.08809	0.30254	1.43326	0.791769
ENSRNOG00000021104	-0.704012	-0.696306	-1.0916	0.21218	1.44345	0.836287
ENSRNOG00000004373	-0.895684	-0.72444	-0.880931	0.180821	1.45377	0.866467
ENSRNOG00000046848	-0.859241	-0.767327	-0.880178	0.204371	1.4721	0.830276
ENSRNOG00000011794	-0.847282	-0.822267	-0.797492	0.130461	1.50234	0.834243
ENSRNOG00000033192	-0.864277	-0.843923	-0.815416	0.191872	1.41142	0.920327
ENSRNOG00000009311	-0.746747	-0.767055	-1.00961	0.185626	1.35276	0.985024
ENSRNOG00000050647	-0.861468	-0.83231	-0.874477	0.267302	1.35269	0.948266
ENSRNOG00000001414	-0.794392	-0.895601	-0.884495	0.290565	1.35635	0.927569
ENSRNOG00000012049	-0.783627	-0.847766	-0.930376	0.279758	1.38551	0.896497
ENSRNOG00000055564	-0.746267	-0.589024	-1.04837	0.21353	1.6313	0.538826
ENSRNOG00000014479	-0.67241	-0.80383	-0.961289	0.176632	1.57239	0.688512
ENSRNOG00000000529	-0.524757	-0.789092	-1.04341	0.0757827	1.59071	0.690771
ENSRNOG00000007541	-0.598916	-0.788458	-0.979272	0.0633211	1.6011	0.702222
ENSRNOG00000033235	-0.760688	-0.559546	-1.06529	-0.0126119	1.42012	0.97802
ENSRNOG00000000704	-0.581537	-0.561164	-1.20254	0.00493952	1.455	0.885303
ENSRNOG00000011250	-0.579039	-0.666626	-1.06976	-0.107492	1.46556	0.95735
ENSRNOG00000014350	-0.809341	-0.705883	-0.920184	0.0486211	1.46654	0.920246
ENSRNOG00000056786	-0.788108	-0.646034	-0.953712	0.0245897	1.54139	0.821875
ENSRNOG00000001189	-0.661983	-0.615489	-0.985792	-0.14765	1.5817	0.829217
ENSRNOG00000014011	-0.628787	-0.672752	-1.0063	-0.111072	1.52685	0.892064
ENSRNOG00000018484	-0.563171	-0.771309	-1.03929	-0.00260949	1.49166	0.884716
ENSRNOG00000021817	-0.599235	-0.72785	-1.05862	0.0613384	1.53992	0.784443
ENSRNOG00000005958	-0.393955	-0.946629	-1.10248	0.258147	1.4664	0.718509
ENSRNOG00000010100	-0.45318	-0.740916	-1.20103	0.248475	1.54097	0.605681
ENSRNOG00000018659	-0.35061	-0.774467	-1.20615	0.186721	1.5663	0.578202
ENSRNOG00000045837	-0.447825	-0.71399	-1.22754	0.105714	1.42831	0.855326
ENSRNOG00000006828	-0.382013	-0.898173	-1.1407	0.0975741	1.29903	1.02429
ENSRNOG00000059140	-0.378213	-0.859157	-1.11487	-0.00366653	1.40235	0.95356
ENSRNOG00000056216	-0.232783	-0.769879	-1.35943	0.229334	1.36481	0.767945
ENSRNOG00000014900	-0.180966	-0.746813	-1.29484	-0.0462109	1.41459	0.854242
ENSRNOG00000019202	-0.234144	-0.747478	-1.2576	0.0130327	1.51731	0.708878
ENSRNOG00000016316	-0.424859	-1.12536	-0.898735	0.190079	1.41045	0.84843
ENSRNOG00000019283	-0.343401	-1.08357	-1.01525	0.197497	1.3661	0.878628
ENSRNOG00000005615	-0.37813	-1.09086	-1.00594	0.202297	1.26236	1.01027
ENSRNOG00000004972	-0.519767	-1.00106	-0.986902	0.202161	1.31869	0.986883
ENSRNOG00000011668	-0.446636	-1.02736	-0.964855	0.108396	1.37358	0.956877
ENSRNOG00000014297	-0.497587	-1.10306	-0.875736	0.266581	1.46272	0.747082
ENSRNOG00000016416	-0.398463	-1.22409	-0.859991	0.318366	1.36497	0.799208
ENSRNOG00000017801	-0.48223	-1.06389	-1.02608	0.430398	1.29877	0.843034
ENSRNOG00000002946	-0.516859	-1.1117	-0.933754	0.336904	1.24564	0.979767
ENSRNOG00000050869	-0.605606	-1.04126	-0.914463	0.29023	1.29301	0.978091
ENSRNOG00000003546	-0.401475	-0.96866	-1.22331	0.628717	1.18069	0.78404
ENSRNOG00000036692	-0.492863	-0.985442	-1.14703	0.576746	1.16454	0.884044
ENSRNOG00000003088	-0.53073	-0.768498	-1.23377	0.39278	1.35383	0.786394
ENSRNOG00000033697	-0.467464	-0.891304	-1.20255	0.517299	1.32558	0.718443
ENSRNOG00000014797	-0.286923	-1.17851	-1.0735	0.491193	1.16258	0.885163
ENSRNOG00000020298	-0.382444	-1.19658	-0.986078	0.479104	1.19188	0.894121
ENSRNOG00000013634	-0.343932	-0.964546	-1.14877	0.232579	1.3393	0.885372
ENSRNOG00000047137	-0.189127	-0.992928	-1.24393	0.283897	1.23852	0.903563
ENSRNOG00000024207	-0.718085	-0.471814	-1.19555	0.0198153	1.05263	1.313
ENSRNOG00000038483	-0.755532	-0.334363	-1.21741	-0.0717474	1.17965	1.19941
ENSRNOG00000001224	-0.923566	-0.643744	-0.962302	0.180231	1.09011	1.25928
ENSRNOG00000009972	-0.981226	-0.525234	-0.977298	0.158642	0.965118	1.36
ENSRNOG00000014320	-0.764632	-0.643841	-0.963126	-0.0719061	1.01845	1.42506
ENSRNOG00000006681	-0.737075	-0.723919	-0.975521	0.00644006	1.09599	1.33409
ENSRNOG00000008165	-0.712791	-0.651768	-0.997644	-0.108801	1.17607	1.29493
ENSRNOG00000016678	-0.344211	-0.458488	-1.49809	0.114006	1.20065	0.986136
ENSRNOG00000008215	-0.414999	-0.94634	-1.19715	0.397639	1.13657	1.02427
ENSRNOG00000022521	-0.295342	-0.978587	-1.25176	0.424101	1.04551	1.05607
ENSRNOG00000007918	-0.37688	-0.923321	-1.18705	0.256985	0.968048	1.26222
ENSRNOG00000014524	-0.490847	-0.922638	-1.13295	0.296731	1.07185	1.17785
ENSRNOG00000008696	-1.00159	-0.773485	-0.890414	0.542712	1.23179	0.89099
ENSRNOG00000008736	-0.901063	-0.756322	-0.977336	0.437543	1.26538	0.931799
ENSRNOG00000018646	-1.01993	-0.69971	-0.851275	0.333067	1.37443	0.863421
ENSRNOG00000043099	-0.976655	-0.802475	-0.805344	0.301172	1.30922	0.974078
ENSRNOG00000018371	-0.906049	-0.607919	-1.04038	0.274849	1.30331	0.976197
ENSRNOG00000023013	-0.967536	-0.571125	-1.10589	0.538083	1.11048	0.995991
ENSRNOG00000019742	-0.704776	-1.01391	-0.855906	0.330764	1.36266	0.881166
ENSRNOG00000023226	-0.80992	-0.948277	-0.813015	0.301753	1.37714	0.892315
ENSRNOG00000011153	-0.691575	-0.947462	-0.912843	0.227253	1.29864	1.02599
ENSRNOG00000006094	-0.708753	-1.00701	-0.88836	0.352264	1.25805	0.993809
ENSRNOG00000043416	-0.72175	-0.961466	-0.932191	0.39851	1.29493	0.921965
ENSRNOG00000014832	-0.627894	-0.859541	-1.08453	0.29962	1.23411	1.03824
ENSRNOG00000007159	-0.73432	-0.849843	-1.05455	0.429254	1.13078	1.07867
ENSRNOG00000019822	-0.6797	-0.975816	-1.00233	0.498129	1.09977	1.05995
ENSRNOG00000017819	-0.73134	-1.13495	-0.783097	0.503822	1.00859	1.13697
ENSRNOG00000048430	-0.965619	-0.991386	-0.68971	0.456485	1.06268	1.12755
ENSRNOG00000057092	-0.942687	-0.944307	-0.755715	0.425277	1.04106	1.17637
ENSRNOG00000049075	-0.944511	-0.894021	-0.694268	0.181561	1.05419	1.29705
ENSRNOG00000051970	-0.859877	-0.859877	-0.859877	0.257067	1.06484	1.25773
ENSRNOG00000059947	-0.78611	-0.935309	-0.841876	0.231555	1.05108	1.28066
ENSRNOG00000050997	-1.02392	-0.738608	-0.835111	0.314633	1.09912	1.18388
ENSRNOG00000025679	-0.87846	-0.878352	-0.887113	0.41978	1.01155	1.2126
ENSRNOG00000000239	-0.825506	-0.918362	-0.876556	0.346251	1.11497	1.1592
ENSRNOG00000006940	-0.881697	-0.887752	-0.836655	0.311662	1.09649	1.19795
ENSRNOG00000015496	-0.465104	-0.970087	-0.906306	-0.00621415	1.53807	0.809641
ENSRNOG00000022707	-0.411203	-1.01296	-0.948031	0.0823292	1.51745	0.77241
ENSRNOG00000030118	-0.432421	-1.04771	-0.916402	0.103575	1.48995	0.80301
ENSRNOG00000012630	-0.510033	-0.906373	-1.03039	0.150167	1.46205	0.834581
ENSRNOG00000016281	-0.569404	-0.94089	-0.939058	0.184632	1.52613	0.738591
ENSRNOG00000020300	-0.578507	-1.10381	-0.779959	0.136518	1.40308	0.922671
ENSRNOG00000036689	-0.481992	-1.10086	-0.821897	0.0800385	1.45537	0.869346
ENSRNOG00000011971	-0.643267	-0.975253	-0.872309	0.18387	1.45292	0.854044
ENSRNOG00000016696	-0.652888	-1.00293	-0.813646	0.144094	1.46385	0.861523
ENSRNOG00000012886	-0.580056	-0.993561	-0.923492	0.21539	1.43584	0.845883
ENSRNOG00000059463	-0.640458	-0.975501	-0.908098	0.213426	1.37725	0.933378
ENSRNOG00000043044	-0.545723	-0.943664	-0.873143	-0.0625381	1.44157	0.983499
ENSRNOG00000031743	-0.605672	-0.993913	-0.815338	0.00259347	1.39438	1.01795
ENSRNOG00000048449	-0.598989	-0.955737	-0.818873	-0.0656123	1.41715	1.02206
ENSRNOG00000002232	-0.622265	-1.04564	-0.679154	-0.0755685	1.45413	0.968495
ENSRNOG00000046699	-0.558304	-1.04708	-0.729677	-0.0884401	1.45151	0.971991
ENSRNOG00000002802	-0.638269	-0.935909	-0.802132	-0.0439389	1.47709	0.943164
ENSRNOG00000012660	-0.661317	-0.974975	-0.760223	0.0125272	1.50207	0.88192
ENSRNOG00000003745	-0.730785	-0.849863	-0.890727	0.0883237	1.41849	0.964563
ENSRNOG00000005935	-0.711108	-0.845251	-0.897832	0.0871689	1.47055	0.896476
ENSRNOG00000020938	-0.737411	-0.85074	-0.882018	0.135612	1.49212	0.842438
ENSRNOG00000010516	-0.662757	-0.871631	-0.86058	0.0450662	1.56054	0.789358
ENSRNOG00000057347	-0.618279	-0.871004	-0.866942	-0.0579529	1.51532	0.898862
ENSRNOG00000010691	-0.776028	-0.871147	-0.81421	0.025829	1.14953	1.28602
ENSRNOG00000005214	-0.592901	-0.960409	-0.847819	-0.0495198	1.19373	1.25691
ENSRNOG00000015491	-0.626107	-0.845326	-0.94053	-0.0314933	1.11546	1.328
ENSRNOG00000015845	-0.73658	-0.832257	-0.894897	0.0322306	1.2741	1.1574
ENSRNOG00000049829	-0.757931	-0.746138	-0.91182	-0.0468166	1.26844	1.19426
ENSRNOG00000039048	-0.654543	-0.763768	-1.02316	0.0171183	1.24642	1.17794
ENSRNOG00000038916	-0.643904	-0.838649	-1.0113	0.111587	1.25928	1.12299
ENSRNOG00000055962	-0.670517	-0.874372	-0.944152	0.0863877	1.21894	1.18372
ENSRNOG00000013987	-0.850933	-0.872494	-0.77387	0.103682	1.33884	1.05478
ENSRNOG00000020981	-0.826201	-0.826201	-0.826201	0.0562773	1.29829	1.12403
ENSRNOG00000032240	-0.778655	-0.875812	-0.786818	0.000830777	1.342	1.09846
ENSRNOG00000013090	-0.781362	-0.844696	-0.903001	0.157135	1.29284	1.07908
ENSRNOG00000014961	-0.798702	-0.918294	-0.846281	0.219574	1.23485	1.10885
ENSRNOG00000018911	-0.832206	-0.889387	-0.837959	0.206003	1.21004	1.14351
ENSRNOG00000039744	-0.741068	-1.08464	-0.666826	0.120273	1.15932	1.21294
ENSRNOG00000000456	-0.634934	-1.03995	-0.811772	0.113263	1.30303	1.07036
ENSRNOG00000008180	-0.63509	-0.977994	-0.917782	0.179901	1.20695	1.14401
ENSRNOG00000012280	-0.70085	-1.03824	-0.813972	0.221265	1.18466	1.14714
ENSRNOG00000004210	-1.65528	-0.334254	-0.052904	0.496618	1.36625	0.179572
ENSRNOG00000006778	-1.17949	-0.487542	-0.422634	0.336813	1.75472	-0.00186857
ENSRNOG00000005275	-1.24482	-0.872983	-0.388577	0.637515	1.37295	0.495914
ENSRNOG00000024082	-1.28544	-0.883335	-0.457436	0.676907	0.977016	0.972289
ENSRNOG00000054218	-1.30982	-1.0175	-0.232349	0.808211	0.939191	0.812272
ENSRNOG00000012439	-1.35193	-0.934613	-0.227212	0.534881	1.02873	0.950144
ENSRNOG00000050024	-1.27443	-1.08133	-0.131894	0.608327	1.10271	0.77661
ENSRNOG00000022839	-1.20582	-1.22097	0.0960256	0.653185	1.16453	0.513049
ENSRNOG00000030387	-1.19522	-1.19141	0.280239	0.560883	1.30405	0.241461
ENSRNOG00000011913	-0.720268	-1.43195	-0.102319	0.475374	1.44256	0.33661
ENSRNOG00000047175	-1.09915	-1.02077	-0.0366676	0.298697	1.61212	0.245761
ENSRNOG00000001187	-0.695819	-1.5698	-0.165161	1.00093	0.725201	0.704643
ENSRNOG00000007539	-1.09784	-1.26497	-0.0793074	1.06196	0.922581	0.457576
ENSRNOG00000025051	-0.998664	-0.99014	-0.448484	1.33232	1.01917	0.0857937
ENSRNOG00000002905	-1.05958	-1.01827	-0.621952	1.02416	0.857836	0.817808
ENSRNOG00000042533	-1.06193	-1.06193	-0.565234	0.905563	0.977095	0.806442
ENSRNOG00000005660	-1.06965	-1.06965	-0.461981	1.25764	0.755343	0.58829
ENSRNOG00000002918	-0.97639	-1.00873	-0.695493	1.20284	0.681019	0.796753
ENSRNOG00000001469	-1.10155	-0.851162	-0.71931	1.20521	0.82392	0.642891
ENSRNOG00000031167	-1.09225	-0.954917	-0.627975	1.14704	0.857706	0.670395
ENSRNOG00000019606	-0.562097	-1.28791	-0.750194	1.2335	0.623815	0.742883
ENSRNOG00000011316	-0.665056	-1.08568	-0.959678	0.9585	0.924355	0.827562
ENSRNOG00000056153	-0.727271	-0.997037	-0.997037	0.997031	0.828904	0.895411
ENSRNOG00000014156	-0.658081	-1.02025	-0.916393	1.26628	0.980759	0.347683
ENSRNOG00000036942	-0.57126	-0.890283	-1.19119	1.07187	0.968822	0.612042
ENSRNOG00000002159	-0.474172	-1.17484	-0.965755	1.15448	0.907894	0.552392
ENSRNOG00000026676	-0.288455	-1.13974	-1.13974	1.08189	0.891607	0.594428
ENSRNOG00000043451	-0.676502	-1.44546	-0.398211	0.869052	1.12228	0.528841
ENSRNOG00000017212	-0.291344	-1.48527	-0.704067	0.820377	1.11479	0.545518
ENSRNOG00000025075	-0.314885	-1.45683	-0.710717	0.801845	1.17062	0.509962
ENSRNOG00000010645	-0.5198	-1.38202	-0.653221	0.768639	1.2147	0.571704
ENSRNOG00000022533	-0.497455	-1.33606	-0.673304	0.724663	1.33883	0.443334
ENSRNOG00000005433	-0.559824	-1.27253	-0.720066	0.382609	1.24036	0.929456
ENSRNOG00000006859	-0.562284	-1.20837	-0.822017	0.457787	1.23997	0.894914
ENSRNOG00000010833	-0.681093	-1.22947	-0.712529	0.517746	1.18019	0.92515
ENSRNOG00000023546	-0.611047	-1.27719	-0.726168	0.517916	1.08144	1.01505
ENSRNOG00000004603	-0.576049	-1.17317	-0.864691	0.699137	1.2907	0.624067
ENSRNOG00000015622	-0.646942	-1.18822	-0.776346	0.679918	1.31154	0.620052
ENSRNOG00000002440	-0.652705	-1.10094	-0.882471	0.561484	1.27797	0.796667
ENSRNOG00000005807	-0.69188	-1.07892	-0.900346	0.623156	1.19889	0.849094
ENSRNOG00000020468	-0.633711	-1.11647	-0.899704	0.577211	1.21136	0.861318
ENSRNOG00000012008	-0.930447	-1.24812	-0.415518	0.832935	0.59844	1.16271
ENSRNOG00000000158	-1.13053	-1.07629	-0.347511	0.801003	0.513331	1.24
ENSRNOG00000048660	-1.15196	-1.06241	-0.303049	0.743134	0.483314	1.29097
ENSRNOG00000018166	-1.03709	-1.16921	-0.327359	0.515011	0.737753	1.2809
ENSRNOG00000033256	-0.924574	-1.32555	-0.319105	0.62376	0.923998	1.02147
ENSRNOG00000018384	-0.466366	-1.38263	-0.613439	0.48508	0.598649	1.37871
ENSRNOG00000024931	-0.663238	-1.38748	-0.451951	0.572187	0.618858	1.31163
ENSRNOG00000002434	-0.807242	-1.15035	-0.656567	0.727043	0.566215	1.3209
ENSRNOG00000058780	-0.78232	-1.0894	-0.718458	0.715803	0.481119	1.39325
ENSRNOG00000004766	-0.789349	-0.919005	-0.941932	0.683767	0.633985	1.33253
ENSRNOG00000050794	-0.676982	-1.00434	-0.941107	0.522471	0.758933	1.34103
ENSRNOG00000019810	-0.922926	-0.816281	-0.927478	0.907486	1.23369	0.525512
ENSRNOG00000018488	-0.974779	-0.614643	-1.10499	0.913987	1.01408	0.76635
ENSRNOG00000050453	-1.21276	-0.433013	-0.988278	1.04258	0.872034	0.719445
ENSRNOG00000019390	-0.722509	-0.762955	-1.18713	1.04377	0.626527	1.0023
ENSRNOG00000047943	-0.931013	-0.576932	-1.16394	0.887039	0.710865	1.07398
ENSRNOG00000010835	-0.872281	-0.872281	-0.872281	1.4022	0.525047	0.689599
ENSRNOG00000020599	-0.97287	-0.616688	-1.04818	1.27056	0.570393	0.796781
ENSRNOG00000001425	-1.20692	-0.630956	-0.758437	0.403446	1.05818	1.13468
ENSRNOG00000014987	-1.24897	-0.578254	-0.796193	0.534272	0.999567	1.08958
ENSRNOG00000039754	-0.923508	-0.812627	-0.940429	0.521941	1.0112	1.14342
ENSRNOG00000058645	-1.06132	-0.629265	-0.946893	0.47418	0.99153	1.17177
ENSRNOG00000019780	-1.12258	-0.732754	-0.853047	0.775388	0.912903	1.02009
ENSRNOG00000010626	-1.11772	-0.722275	-0.838758	0.599437	1.08649	0.992826
ENSRNOG00000013945	-1.12571	-0.784019	-0.781965	0.652051	0.99365	1.046
ENSRNOG00000013747	-1.14803	-0.426346	-1.03594	0.576185	0.902526	1.13161
ENSRNOG00000016852	-1.01294	-0.404009	-1.18845	0.623501	0.839912	1.14198
ENSRNOG00000014387	-0.825057	-0.594389	-1.20007	0.571738	0.797777	1.25
ENSRNOG00000036711	-0.937443	-0.748557	-0.976977	0.600851	0.786958	1.27517
ENSRNOG00000038722	-0.942565	-0.74947	-0.966337	0.627837	0.732121	1.29841
ENSRNOG00000020164	-1.27468	-0.651556	-0.716423	0.991039	0.612113	1.0395
ENSRNOG00000021243	-1.30561	-0.754158	-0.498277	0.719173	0.55172	1.28715
ENSRNOG00000022256	-1.20094	-0.761835	-0.57209	0.559432	0.548432	1.427
ENSRNOG00000030253	-1.28349	-0.333735	-0.846378	0.510602	0.553957	1.39905
ENSRNOG00000046667	-1.47542	-0.307508	-0.610061	0.507271	0.542179	1.34354
