# Supplementary material for: Knockdown of ATF3 suppresses the progression of ischemic stroke through inhibiting ferroptosis
Source: Front Mol Neurosci. 2023 Jan 18;15:1079338. doi: 10.3389/fnmol.2022.1079338 (PMC9890179; doi:10.3389/fnmol.2022.1079338)
Supplement: Supplementary file 3 [file Data_Sheet_3.ZIP]

Archive with 6 entries (4 files):
- Fig.3/Fig.3-qRT-PCR/
- Fig.3/Fig.3-qRT-PCR/Fig.3-results.xlsx
- Fig.3/Fig.3-qRT-PCR/Table S1.docx
- Fig.3/Fig.3.jpg
- Fig.3/Fig.3.pzfx
- Fig.3/
