# Supplementary material for: Knockdown of ATF3 suppresses the progression of ischemic stroke through inhibiting ferroptosis
Source: Front Mol Neurosci. 2023 Jan 18;15:1079338. doi: 10.3389/fnmol.2022.1079338 (PMC9890179; doi:10.3389/fnmol.2022.1079338)
Supplement: Supplementary file 4 [file Data_Sheet_4.ZIP]

Archive with 30 entries (24 files):
- Fig.4/
- Fig.4/Fig.4.jpg
- Fig.4/Fig.4A-qRT-PCR/
- Fig.4/Fig.4A-qRT-PCR/Fig.4A-results.xlsx
- Fig.4/Fig.4B-TTC staining/
- Fig.4/Fig.4B-TTC staining/Fig.4B.jpg
- Fig.4/Fig.4C-HE staining/
- Fig.4/Fig.4C-HE staining/Fig.4C-AAV-ATF3.jpg
- Fig.4/Fig.4C-HE staining/Fig.4C-AAV-NC.jpg
- Fig.4/Fig.4C-HE staining/Fig.4C-Model.jpg
- Fig.4/Fig.4C-HE staining/Fig.4C-Sham.jpg
- Fig.4/Fig.4D-IHC staining/
- Fig.4/Fig.4D-IHC staining/Fig.4D-AAV-ATF3.jpg
- Fig.4/Fig.4D-IHC staining/Fig.4D-AAV-NC.jpg
- Fig.4/Fig.4D-IHC staining/Fig.4D-Model.jpg
- Fig.4/Fig.4D-IHC staining/Fig.4D-Sham.jpg
- Fig.4/Fig.4E-TUNEL assay/
- Fig.4/Fig.4E-TUNEL assay/Fig.4E-AAV-ATF3-DAPI.tiff
- Fig.4/Fig.4E-TUNEL assay/Fig.4E-AAV-ATF3-Merge.tiff
- Fig.4/Fig.4E-TUNEL assay/Fig.4E-AAV-ATF3-Tunel.tiff
- Fig.4/Fig.4E-TUNEL assay/Fig.4E-AAV-NC-DAPI.tiff
- Fig.4/Fig.4E-TUNEL assay/Fig.4E-AAV-NC-Merge.tiff
- Fig.4/Fig.4E-TUNEL assay/Fig.4E-AAV-NC-Tunel.tiff
- Fig.4/Fig.4E-TUNEL assay/Fig.4E-Model-DAPI.tiff
- Fig.4/Fig.4E-TUNEL assay/Fig.4E-Model-Merge.tiff
- Fig.4/Fig.4E-TUNEL assay/Fig.4E-Model-Tunel.tiff
- Fig.4/Fig.4E-TUNEL assay/Fig.4E-Results.xlsx
- Fig.4/Fig.4E-TUNEL assay/Fig.4E-Sham-DAPI.tiff
- Fig.4/Fig.4E-TUNEL assay/Fig.4E-Sham-Merge.tiff
- Fig.4/Fig.4E-TUNEL assay/Fig.4E-Sham-Tunel.tiff
