# Supplementary material for: Knockdown of ATF3 suppresses the progression of ischemic stroke through inhibiting ferroptosis
Source: Front Mol Neurosci. 2023 Jan 18;15:1079338. doi: 10.3389/fnmol.2022.1079338 (PMC9890179; doi:10.3389/fnmol.2022.1079338)
Supplement: Supplementary file 4 [file Data_Sheet_4.ZIP › Fig.4/Fig.4E-TUNEL assay/Fig.4E-Results.xlsx]

## Sheet: Results
	Area	Dead	Live	All		Dead	Dead %		Sham	Model	AAV-NC	AAV-ATF3
1	14400	0.407	29.962	30.369		0.0134018	1.34018		1.34018	41.1976	43.5154	19.1407
2	14400	0	23.198	23.198		0	0		0	30.0955	33.8397	13.7078
3	14400	0	26.952	26.952		0	0		0	32.534	26.7726	9.32563
4	14400	16.203	23.127	39.33		0.411976	41.1976
5	14400	7.845	18.222	26.067		0.300955	30.0955
6	14400	8.181	16.965	25.146		0.32534	32.534
7	14400	12.183	15.814	27.997		0.435154	43.5154
8	14400	11.05	21.604	32.654		0.338397	33.8397
9	14400	8.326	22.773	31.099		0.267726	26.7726
10	14400	4.25	17.954	22.204		0.191407	19.1407
11	14400	2.904	18.281	21.185		0.137078	13.7078
12	14400	2.568	24.969	27.537		0.0932563	9.32563
