# Supplementary material for: Knockdown of ATF3 suppresses the progression of ischemic stroke through inhibiting ferroptosis
Source: Front Mol Neurosci. 2023 Jan 18;15:1079338. doi: 10.3389/fnmol.2022.1079338 (PMC9890179; doi:10.3389/fnmol.2022.1079338)
Supplement: Supplementary file 5 [file Data_Sheet_5.ZIP]

Archive with 14 entries (9 files):
- Fig.5/
- Fig.5/Fig.5.jpg
- Fig.5/Fig.5.pzfx
- Fig.5/Fig.5A-Western blot analysis/
- Fig.5/Fig.5A-Western blot analysis/Fig.5A-COX2.Tif
- Fig.5/Fig.5A-Western blot analysis/Fig.5A-GAPDH.Tif
- Fig.5/Fig.5A-Western blot analysis/Fig.5A-GPX4.Tif
- Fig.5/Fig.5A-Western blot analysis/Fig.5A-Result.xlsx
- Fig.5/Fig.5B-Iron content/
- Fig.5/Fig.5B-Iron content/Fig.5B-Result.xls
- Fig.5/Fig.5C-GSH measurement/
- Fig.5/Fig.5C-GSH measurement/Fig.5C-Result.xls
- Fig.5/Fig.5D-MDA measurement/
- Fig.5/Fig.5D-MDA measurement/Fig.5D-Result.xls
