# Supplementary material for: Knockdown of ATF3 suppresses the progression of ischemic stroke through inhibiting ferroptosis
Source: Front Mol Neurosci. 2023 Jan 18;15:1079338. doi: 10.3389/fnmol.2022.1079338 (PMC9890179; doi:10.3389/fnmol.2022.1079338)
Supplement: Supplementary file 5 [file Data_Sheet_5.ZIP › Fig.5/Fig.5A-Western blot analysis/Fig.5A-Result.xlsx]

## Sheet: Sheet1
	Sham	Model	AAV-NC	AAV-ATF3		Sham	Model	AAV-NC	AAV-ATF3		Sham	Model	AAV-NC	AAV-ATF3
GOX2
1	266853	828454	772475	593586		0.385877	1.07314	1.09531	0.876743		1	2.78104	2.8385	2.27208
2	265282	828225	770908	592505		0.383114	1.07332	1.0925	0.872518		0.992841	2.78152	2.83121	2.26113
3	261539	828690	770539	590132		0.381183	1.07565	1.09263	0.871333		0.987836	2.78755	2.83155	2.25806
GPX4
1	765639	518627	579177	773937		1.10713	0.671804	0.821229	1.14313		1	0.606796	0.741761	1.03251
2	759868	498554	571451	802385		1.09738	0.646092	0.809836	1.18159		0.991193	0.583571	0.73147	1.06725
3	759868	518726	573622	784583		1.10748	0.673312	0.813399	1.15844		1.00031	0.608158	0.734688	1.04634
GAPDH
1	691550	771991	705256	677035
2	692436	771646	705638	679075
3	686125	770409	705216	677275
	Sham	Model	AAV-NC	AAV-ATF3		Sham	Model	AAV-NC	AAV-ATF3		Sham	Model	AAV-NC	AAV-ATF3
GOX2
1	238606	822792	871793	552443		0.351141	0.958718	1.08626	0.638815		1	2.73029	3.09351	1.81926
2	231125	799811	848541	541547		0.343721	0.945877	1.08317	0.622423		0.978868	2.69372	3.08471	1.77257
3	236663	816217	864903	550050		0.352132	0.967164	1.10711	0.64052		1.00282	2.75435	3.1529	1.82411
GPX4
1	1036573	703289	576613	886962		1.52546	0.819473	0.718463	1.02564		1	0.537198	0.470982	0.672346
2	1027295	695806	566060	915906		1.52776	0.822878	0.722578	1.05269		1.00151	0.53943	0.47368	0.690081
3	1012203	676817	554823	906585		1.50606	0.801984	0.710197	1.0557		0.987285	0.525734	0.465563	0.692052
GAPDH
1	679516	858221	802565	864793
2	672421	845576	783389	870063
3	672086	843928	781224	858756
