# Supplementary material for: Knockdown of ATF3 suppresses the progression of ischemic stroke through inhibiting ferroptosis
Source: Front Mol Neurosci. 2023 Jan 18;15:1079338. doi: 10.3389/fnmol.2022.1079338 (PMC9890179; doi:10.3389/fnmol.2022.1079338)
Supplement: Supplementary file 5 [file Data_Sheet_5.ZIP › Fig.5/Fig.5B-Iron content/Fig.5B-Result.xls]

## Sheet: Iron
试剂盒名称:大鼠（Rat）铁离子(ferri ion）ELISA试剂盒
测试仪器：酶标分析仪：Infinite F50
数量：96T(共12个样本）
检测样本对应表
	1	2	3	4	5	6	7	8	9	10	11	12
A	标品S0	标品S1	标品S2	标品S3	标品S4	标品S5	标品S0	标品S1	标品S2	标品S3	标品S4	标品S5
B	Sham-1-1	Sham-2-1	Sham-3-1	Model-1-1	Model-2-1	Model-3-1	AAV-NC-1-1	AAV-NC-2-1	AAV-NC-3-1	AAV-ATF3-1-1	AAV-ATF3-2-1	AAV-ATF3-3-1
C	Sham-1-2	Sham-2-2	Sham-3-2	Model-1-2	Model-2-2	Model-3-2	AAV-NC-1-2	AAV-NC-2-2	AAV-NC-3-2	AAV-ATF3-1-2	AAV-ATF3-2-2	AAV-ATF3-3-2
D
E
F
G
H
一、原始读数（OD值）
	1	2	3	4	5	6	7	8	9	10	11	12
A	0.035	0.118	0.3	0.38	0.788	1.618	0.032	0.11	0.295	0.401	0.798	1.642
B	0.151	0.137	0.142	0.287	0.265	0.281	0.27	0.288	0.278	0.169	0.183	0.159
C	0.15	0.138	0.145	0.286	0.266	0.282	0.271	0.285	0.279	0.168	0.184	0.16
D
E
F
G
H
二、标准曲线分析
x	0.035	0.118	0.3	0.38	0.788	1.618
x	0.032	0.11	0.295	0.401	0.798	1.642
x平均值	0.0335	0.114	0.2975	0.3905	0.793	1.63
y	0	2.5	5	10	20	40	μg/mL
							参数	系数
							A	25.2077
							B	-0.773212
							R	0.995822
三、样本浓度（μg/mL）
	1	2	3	4	5	6	7	8	9	10	11	12
A
B	3.03315	2.68024	2.80628	6.4614	5.90683	6.31015	6.03287	6.4866	6.23453	3.48689	3.8398	3.23481
C	3.00794	2.70545	2.8819	6.43619	5.93203	6.33536	6.05807	6.41098	6.25973	3.46168	3.865	3.26002
D
E
F
G
H
四、最终数据（μg/mL)
		Sham	Model	AAV-NC	AAV-ATF3
		3.03315	6.4614	6.03287	3.48689
		3.00794	6.43619	6.05807	3.46168
		2.68024	5.90683	6.4866	3.8398
		2.70545	5.93203	6.41098	3.865
		2.80628	6.31015	6.23453	3.23481
		2.8819	6.33536	6.25973	3.26002
		Sham	Model	AAV-NC	AAV-ATF3
		1	2.13026	1.98898	1.14959
		0.991689	2.12195	1.99729	1.14128
		0.88365	1.94742	2.13857	1.26594
		0.89196	1.95573	2.11364	1.27425
		0.925203	2.0804	2.05546	1.06649
		0.950136	2.08871	2.06377	1.0748
