# Supplementary material for: Knockdown of ATF3 suppresses the progression of ischemic stroke through inhibiting ferroptosis
Source: Front Mol Neurosci. 2023 Jan 18;15:1079338. doi: 10.3389/fnmol.2022.1079338 (PMC9890179; doi:10.3389/fnmol.2022.1079338)
Supplement: Supplementary file 5 [file Data_Sheet_5.ZIP › Fig.5/Fig.5C-GSH measurement/Fig.5C-Result.xls]

## Sheet: GSH
试剂盒名称:大鼠（Rat）谷胱甘肽（GSH）ELISA试剂盒
测试仪器：酶标分析仪：Infinite F50
数量：96T(共12个样本）
检测样本对应表
	1	2	3	4	5	6	7	8	9	10	11	12
A	标品S0	标品S1	标品S2	标品S3	标品S4	标品S5	标品S0	标品S1	标品S2	标品S3	标品S4	标品S5
B	Sham-1-1	Sham-2-1	Sham-3-1	Model-1-1	Model-2-1	Model-3-1	AAV-NC-1-1	AAV-NC-2-1	AAV-NC-3-1	AAV-ATF3-1-1	AAV-ATF3-2-1	AAV-ATF3-3-1
C	Sham-1-2	Sham-2-2	Sham-3-2	Model-1-2	Model-2-2	Model-3-2	AAV-NC-1-2	AAV-NC-2-2	AAV-NC-3-2	AAV-ATF3-1-2	AAV-ATF3-2-2	AAV-ATF3-3-2
D
E
F
G
H
一、原始读数（OD值）
	1	2	3	4	5	6	7	8	9	10	11	12
A	0.028	0.165	0.24	0.406	0.693	1.457	0.034	0.159	0.248	0.412	0.712	1.468
B	0.601	0.623	0.528	0.361	0.265	0.31	0.334	0.31	0.291	0.482	0.455	0.437
C	0.605	0.622	0.521	0.334	0.274	0.314	0.34	0.315	0.291	0.486	0.457	0.436
D
E
F
G
H
二、标准曲线分析
x	0.028	0.165	0.24	0.406	0.693	1.457
x	0.034	0.159	0.248	0.412	0.712	1.468
x平均值	0.031	0.162	0.244	0.409	0.7025	1.4625
y	0	0.5	1	2	4	8	ng/mL
							参数	系数
							A	5.72524
							B	-0.289785
							R	0.997248
	1	2	3	4	5	6	7	8	9	10	11	12
A
B	15.7554	16.3852	13.6657	8.88514	6.13702	7.4252	8.11223	7.4252	6.8813	12.3489	11.576	11.0607
C	15.8699	16.3566	13.4653	8.11223	6.39466	7.53971	8.28399	7.56833	6.8813	12.4634	11.6333	11.0321
D
E
F
G
H
		Sham	Model	AAV-NC	AAV-ATF3
		15.7554	8.88514	8.11223	12.3489
		15.8699	8.11223	8.28399	12.4634
		16.3852	6.13702	7.4252	11.576
		16.3566	6.39466	7.56833	11.6333
		13.6657	7.4252	6.8813	11.0607
		13.4653	7.53971	6.8813	11.0321
		Sham	Model	AAV-NC	AAV-ATF3
1.038		15.1786	8.55987	7.81525	11.8968
		15.289	7.81525	7.98072	12.0071
		15.7854	5.91235	7.15337	11.1522
		15.7578	6.16056	7.29127	11.2074
		13.1654	7.15337	6.62939	10.6558
		12.9724	7.26369	6.62939	10.6282
