# Supplementary material for: Knockdown of ATF3 suppresses the progression of ischemic stroke through inhibiting ferroptosis
Source: Front Mol Neurosci. 2023 Jan 18;15:1079338. doi: 10.3389/fnmol.2022.1079338 (PMC9890179; doi:10.3389/fnmol.2022.1079338)
Supplement: Supplementary file 5 [file Data_Sheet_5.ZIP › Fig.5/Fig.5D-MDA measurement/Fig.5D-Result.xls]

## Sheet: MDA
试剂盒名称：	大鼠丙二醛(MDA)Elisa试剂盒
试剂盒规格：	96T
样本数量：	12
重复次数：	2		测试仪器：酶标分析仪：Rayto RT-6100
检测样本对应表
	1	2	3	4	5	6	7	8	9	10	11	12
A	标品S1	标品S2	标品S3	标品S4	标品S5	标品S6	Sham-1-1	Sham-2-1	Sham-3-1	Model-1-1	Model-2-1	Model-3-1
B	标品S1	标品S2	标品S3	标品S4	标品S5	标品S6	Sham-1-2	Sham-2-2	Sham-3-2	Model-1-2	Model-2-2	Model-3-2
C	AAV-NC-1-1	AAV-NC-2-1	AAV-NC-3-1	AAV-ATF3-1-1	AAV-ATF3-2-1	AAV-ATF3-3-1
D	AAV-NC-1-2	AAV-NC-2-2	AAV-NC-3-2	AAV-ATF3-1-2	AAV-ATF3-2-2	AAV-ATF3-3-2
E
F
G
H
一、原始读数（OD值）
	1	2	3	4	5	6	7	8	9	10	11	12
A	0.0336	0.1964	0.2573	0.4937	1.0852	2.2392	0.3287	0.3752	0.2975	1.0337	1.487	1.3595
B	0.0343	0.1943	0.2582	0.4924	1.0527	2.2252	0.3076	0.3896	0.2811	1.0319	1.4815	1.3539
C	1.344	1.3743	0.9257	0.4289	0.3512	0.4442
D	1.3505	1.3688	0.9229	0.4207	0.3567	0.4486
E
F
G
H
二、标准曲线分析
x	0.03395	0.19535	0.25775	0.49305	1.06895	2.2322
y	0	0.3	0.6	1.2	2.4	4.8	nmol/ml
							A	2.17848
							B	-0.0044346
							R	0.997083
三、样品数据处理（稀释5倍浓度）
	1	2	3	4	5	6	7	8	9	10	11	12
A							0.711631	0.81293	0.643663	2.24746	3.23496	2.95721
B							0.665665	0.8443	0.607935	2.24354	3.22298	2.94501
C	2.92344	2.98945	2.01218	0.929914	0.760647	0.963245
D	2.9376	2.97747	2.00608	0.912051	0.772628	0.97283
E
F
G
H
	1	2	3	4	5	6	7	8	9	10	11	12
A							3.55816	4.06465	3.21831	11.2373	16.1748	14.786
B							3.32833	4.2215	3.03968	11.2177	16.1149	14.725
C	14.6172	14.9472	10.0609	4.64957	3.80323	4.81623
D	14.688	14.8873	10.0304	4.56025	3.86314	4.86415
E
F
G
H
	Sham	Model	AAV-NC	AAV-ATF3	nmol/mL
	3.55816	11.2373	14.6172	4.64957
	3.32833	11.2177	14.688	4.56025
	4.06465	16.1748	14.9472	3.80323
	4.2215	16.1149	14.8873	3.86314
	3.21831	14.786	10.0609	4.81623
	3.03968	14.725	10.0304	4.86415
1.038	Sham	Model	AAV-NC	AAV-ATF3	nmol/mg
	3.4279	10.8259	14.0821	4.47936
	3.20648	10.807	14.1503	4.39331
	3.91585	15.5827	14.4	3.664
	4.06696	15.525	14.3423	3.72172
	3.10049	14.2447	9.69259	4.63991
	2.9284	14.186	9.66321	4.68608
