# Supplementary material for: Knockdown of ATF3 suppresses the progression of ischemic stroke through inhibiting ferroptosis
Source: Front Mol Neurosci. 2023 Jan 18;15:1079338. doi: 10.3389/fnmol.2022.1079338 (PMC9890179; doi:10.3389/fnmol.2022.1079338)
Supplement: Supplementary file 6 [file Data_Sheet_6.ZIP]

Archive with 3 entries (2 files):
- Tab.1/Tab.1-Down.xlsx
- Tab.1/Tab.1-Up.xlsx
- Tab.1/
